# Supplementary material for: High-fluorescent cells as a rapid screening tool for malignant effusions
Source: PeerJ. 2025 Dec 18;13:e20528. doi: 10.7717/peerj.20528 (PMC12718521; doi:10.7717/peerj.20528)
Supplement: Supplemental Information 1 [file peerj-13-20528-s001.xls]

## Sheet: Sheet1
N0.	disease	diagnosis	sample	sex	age	TC(106/L)	HF-BF#(106/L)	HF-BF%(/100WBC)	WBC (106/L)	RBC(106/L)	CEA (ng/mL)	CYFRA21-1 (ng/mL)	LDH(U/L)	ADA(U/L)
1	lung cancer	malignant	Pleural effusion	male	58	452	8	1.8	444	1000	81.45	184.5	474	17.8
2	ovarian cancer	malignant	pericardial effusion	female	30	930	45	5.1	885	146000	165.2	>500.000	469	10.3
3	pulmonary infection	nonmalignant	Pleural effusion	male	54	774	1	0.1	773	2000	1.34	52.51	808	10.6
4	pulmonary infection	nonmalignant	Ascites	female	54	2971	107	3.7	2864	4000	0.28	9.36	657	8.2
5	lung cancer	malignant	Pleural effusion	male	64	424	39	10.1	385	300	11.58	21.03	149	12.8
6	pulmonary infection	nonmalignant	Pleural effusion	female	78	1862	24	1.3	1838	4000	3.42	32.37	378	14.2
7	infection	nonmalignant	Ascites	male	69	601	3	0.5	598	64000	1.28	178.8	369	11.3
8	cardiac dysfunction	nonmalignant	pericardial effusion	male	62	3593	114	3.3	3479	678000	2.81	388.4	902	23.6
9	breast cancer	malignant	Ascites	female	56	20	0	0	20	100000	1.8		336	7.8
10	esophageal cancer	malignant	Pleural effusion	male	72	1129	41	3.8	1088	3000	9.05	19.62	190	6.2
11	lung cancer	malignant	Pleural effusion	male	34	1908	127	7.1	1781	121000	64.62	12.7	568	10.1
12	lung cancer	malignant	Pleural effusion	male	44	8748	20	0.2	8728	3000	56.7	199.9	499	5.8
13	pulmonary infection	nonmalignant	Pleural effusion	female	71	1833	63	3.6	1770	3000	<0.200	9.38	117	12.8
14	pulmonary infection	nonmalignant	Pleural effusion	male	56	553	26	4.9	527	141000	1.43	11.76	181	8.9
15	infection	nonmalignant	Ascites	female	63	6986	18	0.3	6968	1000	17.23	2.06	224	11.1
16	lung cancer	malignant	Pleural effusion	male	62	950	63	7.1	887	294000	626.8	5.82	464	6.2
17	breast cancer	malignant	Pleural effusion	female	46	2238	84	3.9	2154	3000	0.29	32.95	154	10.5
18	liver cirrhosis/liver failure	nonmalignant	Pleural effusion	female	68	378	30	8.6	348	400	0.79	18.15	91	9.8
19	lung cancer	malignant	Pleural effusion	female	82	2995	834	38.6	2161	5000	17.09	30.33	180	14.2
20	lung cancer	malignant	Pleural effusion	male	65	2476	48	2	2428	160000	758	272.9	605	4.6
21	pulmonary infection	nonmalignant	Pleural effusion	female	44	1381	31	2.3	1350	200	0.43	15.14	91	9.6
22	pulmonary infection	nonmalignant	Pleural effusion	male	60	1802	2	0.1	1800	6000	1.81	47.99	1573	11.4
23	pulmonary infection	nonmalignant	Pleural effusion	female	54	437	3	0.7	434	1000	0.36	49.09	148	11.3
24	ovarian cancer	malignant	Ascites	female	66	3638	2652	269	986	7000	1.75	>500.000	3938	11.2
25	pulmonary infection	nonmalignant	Pleural effusion	male	85	1191	31	2.7	1160	27000	0.75	22.35	162	12
26	lung cancer	malignant	Pleural effusion	male	72	4122	784	23.5	3338	8000	72.69	94.19	258	11.7
27	pulmonary infection	nonmalignant	pericardial effusion	male	55	2732	77	2.9	2655	1825000	0.72	24.45	742	11.3
28	pulmonary infection	nonmalignant	Pleural effusion	male	71	721	2	0.3	719	4000	23.76	10.12	901	15.9
29	lung cancer	malignant	Pleural effusion	male	74	507	8	1.6	499	1000	1.83	32.69	230	12.9
30	pulmonary infection	nonmalignant	Pleural effusion	male	74	1460	10	0.7	1450	1000	1.64	10.24	251	10.2
31	pulmonary infection	nonmalignant	Pleural effusion	male	49	885	1	0.1	884	648000	1.34	52.51	157	10.1
32	liver cancer	malignant	Ascites	male	49	203	30	17.3	173	500	1.33		98	43.5
33	pulmonary infection	nonmalignant	Pleural effusion	male	82	902	5	0.6	897	1000	0.28	99.6	225	9.4
34	infection	nonmalignant	Pleural effusion	male	66	2720	15	0.6	2705	11000	3.42	32.37	520	8.8
35	gastric cancer	malignant	Ascites	male	60	352	26	8	326	1000	70.8	102.3	232	17.4
36	lung cancer	malignant	Pleural effusion	female	81	579	97	20.1	482	1000	37.16	5.82	302	22.7
37	esophageal cancer	malignant	Pleural effusion	male	83	488	100	25.8	388	2000	1.97	4.45	301	12.3
38	pulmonary infection	nonmalignant	Pleural effusion	male	78	1007	18	1.8	989	15000	0.56	38.33	226	13.3
39	pulmonary infection	nonmalignant	Pleural effusion	female	86	388	7	1.8	381	200	1.26	49.06	136	8.2
40	lung cancer	malignant	Pleural effusion	male	53	436	39	9.8	397	500	1.05	1.18	157	11.7
41	pulmonary infection	nonmalignant	Pleural effusion	male	71	2738	18	0.7	2720	7000	2.84	30.15	357	20.9
42	lung cancer	malignant	Pleural effusion	female	99	325	31	10.5	294	87000	6.46	18.39	229	7.6
43	pulmonary infection	nonmalignant	Pleural effusion	male	58	210	0	0	210	8000	0.2	9.38	1447	10.5
44	gastric cancer	malignant	Ascites	male	58	251	13	5.5	238	27000	1.03		113	3.7
45	gastric cancer	malignant	Pleural effusion	male	58	486	54	12.5	432	83000	1.23		124	12.1
46	pulmonary infection	nonmalignant	Pleural effusion	male	77	337	54	19.1	283	1000	1.43	41.8	104	19.8
47	lung cancer	malignant	Pleural effusion	male	64	2083	5	0.2	2078	7000	40.36	252.9	911	12.4
48	infection	nonmalignant	Pleural effusion	male	43	36117	274	0.8	35843	28000	16.6		956	13.9
49	pulmonary infection	nonmalignant	Pleural effusion	male	73	4470	33	0.7	4437	3000	5.11	24.48	378	6.5
50	breast cancer	malignant	Ascites	female	56	292	21	7.7	271	1000	4.79		167	13.4
51	pulmonary infection	nonmalignant	Pleural effusion	male	82	210	7	3.4	203	6000	0.43	15.14	191	12.6
52	liver cirrhosis/liver failure	nonmalignant	Ascites	male	50	355	0	0	355	3000	0.98		837	7.7
53	pulmonary infection	nonmalignant	Pleural effusion	male	83	378	20	5.6	358	2000	2.65	21.77	119	12.8
54	lung cancer	malignant	Pleural effusion	male	72	855	121	16.5	734	141000	0.98	12.15	82	8.7
55	lung cancer	malignant	Pleural effusion	male	70	9171	40	0.4	9131	47000	81.45	184.5	4505	11.3
56	pulmonary infection	nonmalignant	Pleural effusion	male	63	709	5	0.7	704	2000	2.16	18.13	510	8.1
57	pulmonary infection	nonmalignant	Pleural effusion	male	61	1525	5	0.3	1520	1367000	1.04	28.16	262	12.1
58	ovarian cancer	malignant	Ascites	female	60	581	27	4.9	554	2000	1.08	>500.000	1112	13.2
59	lung cancer	malignant	Pleural effusion	female	67	7440	85	1.2	7355	2000	69.69	39.97	196	17.1
60	lung cancer	malignant	Pleural effusion	male	70	649	108	20	541	104000	3.34	374.9	854	8.1
61	pulmonary infection	nonmalignant	Pleural effusion	male	51	951	12	1.3	939	2000	1.81	47.99	233	9.4
62	gastric cancer	malignant	Pleural effusion	male	54	608	38	6.7	570	1000	153	332	134	10.1
63	lung cancer	malignant	Pleural effusion	female	87	672	17	2.6	655	1000	487.1	3.02	124	10.1
64	breast cancer	malignant	Pleural effusion	female	38	46	1	2.2	45	100	0.88	12.03	177	10.6
65	liver cirrhosis/liver failure	nonmalignant	Ascites	female	74	80	2	2.6	78	100	0.36	49.09	333	13.1
66	lung cancer	malignant	Pleural effusion	female	41	295	3	1	292	128000	1.46	22.26	299	13.8
67	pulmonary infection	nonmalignant	Pleural effusion	male	61	451	4	0.9	447	53000	1.04	28.16	567	9.6
68	lung cancer	malignant	Pleural effusion	male	84	1043	135	14.9	908	39000	1000	500	580	12.4
69	pulmonary infection	nonmalignant	Ascites	male	49	558	10	1.8	548	5000	0.75	22.35	624	12.1
70	infection	nonmalignant	Ascites	female	63	15068	16	0.1	15052	4000	0.72	24.45	102	15
71	lung cancer	malignant	Pleural effusion	male	63	480	34	7.6	446	300	11.58	21.03	390	14.7
72	pulmonary infection	nonmalignant	Pleural effusion	female	41	5589	29	0.5	5560	3000	1.36	33.54	433	4.4
73	lung cancer	malignant	Pleural effusion	female	64	2922	17	0.6	2905	22000	3.13	500	222	34.3
74	lung cancer	malignant	Pleural effusion	male	50	731	3	0.7	728	168000	1.45	32.63	244	87.2
75	lung cancer	malignant	Pleural effusion	male	79	406	9	2.3	397	119000	1000	56.92	178	40
76	liver cancer	malignant	Ascites	male	53	342	11	3.3	331	100	3.24		98	11.3
77	pulmonary infection	nonmalignant	Pleural effusion	female	82	10314	8	0.1	10306	4000	23.76	33.65	757	6.4
78	colon cancer	malignant	Ascites	female	61	1193	111	10.3	1082	3000	1000	33.63	400	19.1
79	lung cancer	malignant	Pleural effusion	female	86	99	11	12.5	88	0	7.26	18.39	139	13.4
80	lung cancer	malignant	Pleural effusion	female	61	3285	746	29.4	2539	735000	799.5	500	2294	6
81	pulmonary infection	nonmalignant	Pleural effusion	female	82	115	20	21.1	95	200	1.64	40.4	294	12.2
82	lung cancer	malignant	Pleural effusion	male	69	2270	119	5.5	2151	1000	582	74.86	328	6.6
83	lung cancer	malignant	Pleural effusion	male	69	1452	31	2.2	1421	100000	1000	500	746	24.7
84	ovarian cancer	malignant	Ascites	female	68	2505	320	14.6	2185	2000	1.46	12.58	231	43.2
85	pulmonary infection	nonmalignant	Pleural effusion	male	56	10770	90	0.8	10680	9000	0.56	38.33	7700	11.5
86	pulmonary infection	nonmalignant	Pleural effusion	male	34	88.3	47	1.1	41.3	74000	1.26	49.06	103	8.9
87	pulmonary infection	nonmalignant	Pleural effusion	male	73	1772	91	5.4	1681	2000	8.98	11.49	248	9
88	lung cancer	malignant	Pleural effusion	female	57	183	12	7	171	11000	5.43	30.8	233	12.3
89	pulmonary infection	nonmalignant	Pleural effusion	female	93	167	1	0.6	166	200	2.84	30.15	186	17
90	pulmonary infection	nonmalignant	Pleural effusion	male	74	192	4	2.1	188	3000	1.27	19.64	82	26
91	pulmonary infection	nonmalignant	Pleural effusion	male	70	233	1	0.4	232	1000	0.74	21.63	173	17
92	lung cancer	malignant	Pleural effusion	female	48	1526	125	8.9	1401	9000	263	42.55	271	14.9
93	gastric cancer	malignant	Ascites	male	61	829	76	10.1	753	24000	1000	>500.000	457	14.7
94	pulmonary infection	nonmalignant	Pleural effusion	male	89	1097	31	2.9	1066	6000	3.26	7.58	90	14.6
95	pulmonary infection	nonmalignant	Pleural effusion	male	61	4554	310	7.3	4244	6000	1.29	17.95	284	7.8
96	breast cancer	malignant	Pleural effusion	female	63	440	14	3.3	426	500	8.98	20.47	170	13.7
97	lung cancer	malignant	Pleural effusion	female	70	231	7	3.1	224	1000	495.2	83.91	286	16.2
98	lung cancer	malignant	Pleural effusion	female	75	1464	200	15.8	1264	2000	569.5	77.15	220	10.9
99	esophageal cancer	malignant	Pleural effusion	male	71	3446	28	0.8	3418	10000	534.3	298.1	631	16.5
100	breast cancer	malignant	Pleural effusion	female	57	255	37	17	218	100	102.2	12.52	160	10.8
101	pulmonary infection	nonmalignant	Pleural effusion	male	61	5968	0	0	5968	1000	1.1	45.2	3155	12.4
102	lung cancer	malignant	Pleural effusion	male	60	369	3	0.8	366	103000	1000	359	2942	4.7
103	lung cancer	malignant	Pleural effusion	female	63	12176	6	0	12170	1000	132.8	500	859	14.4
104	lymphoma	malignant	Pleural effusion	female	75	5926	119	2	5807	1000	0.99	3.8	97	26.1
105	liver cancer	malignant	Ascites	male	47	83	6	7.8	77	300	5.75		98	19.7
106	lung cancer	malignant	Pleural effusion	female	72	1156	11	1	1145	1000	828.1	31.95	204	6.9
107	pulmonary infection	nonmalignant	Pleural effusion	male	93	310	7	2.3	303	1000	5.11	144.5	134	11.3
108	lung cancer	malignant	Pleural effusion	female	79	494	9	1.9	485	1000	33.2	170	473	7.6
109	pulmonary infection	nonmalignant	Pleural effusion	male	78	2364	10	0.4	2354	18000	1.48	500	445	19.7
110	multiple myeloma	malignant	Ascites	female	70	571	29	5.4	542	2000	6.78		124	24.5
111	pulmonary infection	nonmalignant	Pleural effusion	female	78	1801	13	0.7	1788	3000	2.55	61.86	216	4.6
112	pulmonary infection	nonmalignant	Pleural effusion	male	48	4854	119	2.5	4735	2273000	20.4	92.15	1103	5
113	pulmonary infection	nonmalignant	Pleural effusion	male	89	304	0	0	304	2000	2.46	3.05	131	12.1
114	pulmonary infection	nonmalignant	Pleural effusion	female	51	1470	6	0.4	1464	2000	0.63	40.57	404	7.2
115	liver cancer	malignant	Ascites	male	56	219	8	3.8	211	35000	0.99		136	20.4
116	pulmonary infection	nonmalignant	Pleural effusion	male	89	702	61	9.5	641	4000	0.65	16.13	115	8.4
117	lung cancer	malignant	Pleural effusion	male	70	1067	27	2.6	1040	47000	163.4	14.35	128	26.8
118	bone cancer	malignant	Ascites	male	57	1308	180	16	1128	3000	180	415.9	536	7.1
119	pulmonary infection	nonmalignant	Pleural effusion	male	82	349	16	4.8	333	2000	1.14	6.57	65	6.5
120	pulmonary infection	nonmalignant	Pleural effusion	male	63	1467	5	0.3	1462	1000	0.91	8.81	230	6
121	lung cancer	malignant	Pleural effusion	male	77	2752	2200	398.6	552	7000	0.92	77.47	613	27.4
122	pulmonary infection	nonmalignant	Pleural effusion	male	71	122	18	17.3	104	2000	2.65	27.65	222	9.5
123	lung cancer	malignant	Pleural effusion	male	75	950	26	2.8	924	104000	1000	134.1	525	14.6
124	lymphoma	malignant	Pleural effusion	male	83	18941	2069	12.3	16872	22000	0.91	11.61	382	22.1
125	lung cancer	malignant	Pleural effusion	female	61	1273	559	78.3	714	1000	1000	500	1153	19.2
126	pulmonary infection	nonmalignant	Pleural effusion	male	43	3093	1	0	3092	18000	2.16	35.68	1801	5.9
127	pulmonary infection	nonmalignant	Pleural effusion	female	70	700	2	0.3	698	1000	1.04	28.16	199	20.7
128	pulmonary infection	nonmalignant	Pleural effusion	female	64	1566	48	3.2	1518	3000	1.04	28.16	262	14.8
129	pulmonary infection	nonmalignant	Pleural effusion	male	54	731	5	0.7	726	22000	1.36	33.54	168	9.7
130	lung cancer	malignant	Pleural effusion	female	70	750	32	4.5	718	2000	2.26	83.03	247	9.1
131	pulmonary infection	nonmalignant	Pleural effusion	male	93	458	24	5.5	434	200	1.61	8.31	117	12
132	pulmonary infection	nonmalignant	Pleural effusion	male	66	21197	38	0.2	21159	24000	0.2	<0.100	24021	13.2
133	gastric cancer	malignant	Ascites	female	67	2027	343	20.4	1684	3000	56.9	75.6	529	88.8
134	lung cancer	malignant	Pleural effusion	male	63	398	24	6.4	374	1000	492.7	31.15	107	17.2
135	colon cancer	malignant	Pleural effusion	female	63	921	16	1.8	905	27000	1000	250	647	3.1
136	lung cancer	malignant	Pleural effusion	male	75	601	0	0	601	300	74.72	54.41	273	14.6
137	lung cancer	malignant	Pleural effusion	male	64	2353	4	0.2	2349	8000	149.3	52.54	394	5.8
138	liver cirrhosis/liver failure	nonmalignant	Pleural effusion	female	74	646	18	2.9	628	1000	8.98	11.49	97	7.7
139	liver cancer	malignant	Ascites	male	71	30	2	7.1	28	54000	1.03		155	4.2
140	gastric cancer	malignant	Ascites	male	80	1268	1065	524.6	203	200	2.57	24.6	193	5.1
141	infection	nonmalignant	Pleural effusion	male	74	524	1	0.2	523	8000	0.83	18.14	139	2.8
142	lung cancer	malignant	Pleural effusion	female	65	894	113	14.5	781	7000	5.5	23.63	248	6.1
143	renal cell carcinoma	malignant	Ascites	female	71	553	7	1.3	546	1000	3.65		116	10.2
144	pulmonary infection	nonmalignant	Pleural effusion	male	58	2050	16	0.8	2034	2000	1.87	58.6	599	15.2
145	liver cancer	malignant	Pleural effusion	female	69	460	13	2.9	447	200	2.96	22.54	118	21.8
146	pulmonary infection	nonmalignant	Pleural effusion	male	72	376	0	0	376	470000	1.97	3.83	584	10.9
147	trauma	nonmalignant	Pleural effusion	male	73	22770	174	0.8	22596	7000	1.27	19.64	216	6.4
148	lung cancer	malignant	Pleural effusion	male	66	1029	23	2.3	1006	1000	0.52	87.78	481	11.2
149	cardiac dysfunction	nonmalignant	Pleural effusion	male	41	680	120	21.4	560	2000	0.2	1.29	169	26.5
150	cardiac dysfunction	nonmalignant	Pleural effusion	male	74	167	1	0.6	166	100	1.13	8.23	58	21.8
151	lung cancer	malignant	Pleural effusion	male	78	1197	17	1.4	1180	1000	9.25	24.96	145	13.4
152	gastric cancer	malignant	Pleural effusion	male	63	670	197	41.6	473	3000	1000	>500.000	323	3.9
153	gastric cancer	malignant	Ascites	male	63	712	111	18.5	601	1000	534.3	335.4	1407	9.3
154	lung cancer	malignant	Pleural effusion	male	58	515	23	4.7	492	1000	37.87	9.5	872	8.7
155	pulmonary infection	nonmalignant	Pleural effusion	female	56	94	0	0	94	1000	0.7	8.45	510	10.7
156	pulmonary infection	nonmalignant	Pleural effusion	male	57	1935	29	1.5	1906	14000	0.8	15.8	159	10.4
157	lung cancer	malignant	Pleural effusion	female	55	1618	9	0.6	1609	23000	3.66	252.6	296	3.5
158	pulmonary infection	nonmalignant	Pleural effusion	male	41	1441	6	0.4	1435	1000	0.74	21.63	736	1.9
159	cardiac dysfunction	nonmalignant	Pleural effusion	male	61	235	12	5.4	223	200	3.26	7.58	88	8.3
160	lung cancer	malignant	Pleural effusion	female	73	219	12	5.8	207	200	85.77	76.58	213	19.7
161	gastric cancer	malignant	Ascites	female	66	564	128	29.4	436	300	31.28	97.08	161	8.1
162	pulmonary infection	nonmalignant	Pleural effusion	male	67	2259	39	1.8	2220	4000	1.29	17.95	702	3.2
163	lung cancer	malignant	Pleural effusion	female	55	2038	16	0.8	2022	58000	3.66	252.6	449	15.2
164	cardiac dysfunction	nonmalignant	Pleural effusion	female	87	1982	4	0.2	1978	2000	4.53		206	7.4
165	liver cirrhosis/liver failure	nonmalignant	Ascites	male	47	225	11	5.1	214	1000	1.1	45.2	67	4.1
166	pulmonary infection	nonmalignant	Pleural effusion	male	52	4544	22	0.5	4522	1712000	1.48	127.6	387	9.9
167	infection	nonmalignant	Pleural effusion	female	64	86	0	0	86	12000	0.77	15.2	1222	7.4
168	liver cirrhosis/liver failure	nonmalignant	Ascites	female	74	225	24	11.9	201	2000	0.32	10.3	28	2.3
169	liver cancer	malignant	Ascites	male	50	672	9	1.4	663	5000	25.42	60.23	168	12.6
170	lung cancer	malignant	Pleural effusion	male	51	5108	3329	187.1	1779	3000	296.4	89.66	343	7.7
171	lung cancer	malignant	Pleural effusion	male	52	3544	963	37.3	2581	4000	1000	500	612	12.8
172	cardiac dysfunction	nonmalignant	Pleural effusion	male	68	308	11	3.7	297	300	0.96	6.55	81	7
173	pulmonary infection	nonmalignant	Pleural effusion	male	64	396	4	1	392	44000	2.42	38.71	318	11.9
174	lung cancer	malignant	Pleural effusion	female	78	73	2	2.8	71	1000	64.62	45.6	134	8.7
175	liver cirrhosis/liver failure	nonmalignant	Ascites	male	65	150	27	22	123	4000	2.55	61.86	82	10.6
176	pancreatic cancer	malignant	Ascites	male	45	18	2	12.5	16	0	1.89	4.99	59	43.2
177	cardiac dysfunction	nonmalignant	Pleural effusion	male	74	56	4	7.7	52	100	0.7	8.1	81	5.1
178	breast cancer	malignant	Pleural effusion	female	82	321	26	8.8	295	3000	38.17	253.2	220	2.6
179	lung cancer	malignant	Pleural effusion	female	69	3	0	0	3	1000	1000	48.53	600	32.6
180	pulmonary infection	nonmalignant	Pleural effusion	male	62	50	0	0	50	2000	1.3	123.4	1703	11.6
181	pulmonary infection	nonmalignant	Pleural effusion	male	55	13928	3	0	13925	1000	20.4	92.15	6169	7.6
182	lung cancer	malignant	pericardial effusion	female	55	2201	49	2.3	2152	5000	16.11	39.31	187	10.5
183	liver cirrhosis/liver failure	nonmalignant	Ascites	male	74	220	7	3.3	213	100	2.46	3.05	81	1.4
184	lung cancer	malignant	Pleural effusion	male	66	1746	42	2.5	1704	10000	3.4	356.3	315	14.9
185	pulmonary infection	nonmalignant	Pleural effusion	male	32	6593	86	1.3	6507	7000	0.48	46.56	414	11.4
186	lymphoma	malignant	Pleural effusion	female	85	2733	67	2.5	2666	3000	0.49	16.53	172	9
187	lung cancer	malignant	Pleural effusion	female	69	607	119	24.4	488	6000	2.17	11.64	155	5.2
188	ovarian cancer	malignant	Ascites	female	38	260	13	4.7	247	400	7.78	262.7	546	9.4
189	liver cancer	malignant	Pleural effusion	male	73	8162	24	0.3	8138	1000	1.61	111.3	393	4.4
190	lung cancer	malignant	Pleural effusion	male	65	418	61	17.1	357	12000	2.12	10.06	222	14.2
191	lung cancer	malignant	Pleural effusion	male	66	3696	32	0.9	3664	3000	1.79	40.87	216	16
192	lung cancer	malignant	Pleural effusion	male	81	1056	71	7.2	985	16000	79.52	80.12	499	15
193	pulmonary infection	nonmalignant	Pleural effusion	male	76	389	75	23.9	314	2000	3.01	37.06	108	10
194	pulmonary infection	nonmalignant	Pleural effusion	male	58	107	10	10.3	97	200	0.63	40.57	76	9.6
195	lung cancer	malignant	Pleural effusion	female	73	592	4	0.7	588	397000	14.87	3.06	1904	23.9
196	lung cancer	malignant	Pleural effusion	female	66	1085	7	0.6	1078	15000	63.73	3.25	129	17.2
197	lung cancer	malignant	Pleural effusion	female	87	229	5	2.2	224	2000	1000	8.08	151	4.6
198	lung cancer	malignant	Pleural effusion	male	86	381	14	3.8	367	17000	694.8	35.65	244	8.6
199	cardiac dysfunction	nonmalignant	Pleural effusion	male	64	1300	1	0.1	1299	1000	1.01	5.4	3205	2.5
200	pulmonary infection	nonmalignant	Pleural effusion	male	55	1693	0	0	1693	1000	0.65	46.53	6169	20.2
201	pulmonary infection	nonmalignant	Pleural effusion	male	94	485	50	11.5	435	400	2.05	79.37	299	10.1
202	pulmonary infection	nonmalignant	Pleural effusion	male	71	715	31	4.5	684	500	2.25	10	119	6.6
203	liver cirrhosis/liver failure	nonmalignant	Ascites	male	74	243	18	8	225	100	1.14	6.57	69	13.4
204	gastric cancer	malignant	Ascites	male	52	5145	1	0	5144	11000	1000	27.36	318	1.6
205	liver cirrhosis/liver failure	nonmalignant	Ascites	female	53	114	1	0.9	113	100	0.76	7.57	38	7.3
206	lung cancer	malignant	Pleural effusion	male	88	2280	21	0.9	2259	46000	1.1	114.7	776	12.4
207	lung cancer	malignant	Pleural effusion	female	71	477	25	5.5	452	3000	12.3	8.06	290	9.2
208	lung cancer	malignant	Pleural effusion	male	62	929	256	38	673	2000	1000	265.4	187	3.9
209	lung cancer	malignant	Pleural effusion	female	53	7483	1675	28.8	5808	1214000	1000	500	1446	10.7
210	liver cirrhosis/liver failure	nonmalignant	Pleural effusion	male	43	60	7	13.2	53	18000	0.91	8.81	38	23.5
211	lung cancer	malignant	Pleural effusion	female	74	1474	631	74.9	843	44000	1000	116.3	594	78.9
212	pancreatic cancer	malignant	Pleural effusion	female	89	526	11	2.1	515	3000	2.78		261	23.5
213	cardiac dysfunction	nonmalignant	pericardial effusion	male	91	1920	37	2	1883	297000	1.64	65.21	279	7.8
214	lung cancer	malignant	Pleural effusion	female	73	3349	581	21	2768	2000	844.4	315.9	570	21.6
215	lung cancer	malignant	Pleural effusion	male	51	1246	7	0.6	1239	37000	50.26	123.2	718	23.7
216	pulmonary infection	nonmalignant	Pleural effusion	male	41	138061	425	0.3	137636	24000	1.61	8.31	4908	9
217	liver cirrhosis/liver failure	nonmalignant	Ascites	female	77	208	16	8.3	192	300	0.66	13.46	58	11.5
218	cardiac dysfunction	nonmalignant	Pleural effusion	male	73	4640	26	0.6	4614	5000	0.78	9.28	212	13.4
219	lung cancer	malignant	Pleural effusion	female	68	1615	46	2.9	1569	1000	1.81	65.73	301	20.9
220	lung cancer	malignant	Pleural effusion	male	92	499	17	3.5	482	3000	2.88	22.74	182	13.3
221	pulmonary infection	nonmalignant	Pleural effusion	female	88	58	2	3.6	56	1000	0.2	3.6	95	9.6
222	gastric cancer	malignant	Ascites	male	45	509	25	5.2	484	6000	429.9	267.7	442	25.1
223	pulmonary infection	nonmalignant	Pleural effusion	male	55	4574	17	0.4	4557	1000	1.87	21.36	1971	3.7
224	lung cancer	malignant	Pleural effusion	male	83	1397	437	45.5	960	6000	1000	500	2026	36.4
225	pulmonary infection	nonmalignant	Pleural effusion	female	85	3461	199	6.1	3262	18000	11.64	22.99	280	7.1
226	renal cell carcinoma	malignant	pericardial effusion	male	56	139	22	18.8	117	4000	46.3		620	12.7
227	infection	nonmalignant	Pleural effusion	female	41	6861	433	6.7	6428	6000	0.82	135.4	366	19.3
228	pulmonary infection	nonmalignant	Pleural effusion	male	77	52	1	2	51	400	0.49	7.57	158	26.9
229	lung cancer	malignant	Pleural effusion	female	54	3032	146	5.1	2886	51000	56.7	199.9	324	8.8
230	pulmonary infection	nonmalignant	Pleural effusion	male	41	5998	41	0.7	5957	3000	1.97	3.83	33542	6.2
231	pulmonary infection	nonmalignant	Pleural effusion	female	89	2689	57	2.2	2632	983000	0.7	8.45	503	23.7
232	cholangiocarcinoma	malignant	Ascites	male	67	1293	150	13.1	1143	1000	30	16.24	151	10.9
233	liver cancer	malignant	Pleural effusion	female	69	1900	185	10.8	1715	4000	1.62		341	26.9
234	liver cancer	malignant	Ascites	female	69	1466	20	1.4	1446	1000	1.22		293	26.9
235	pulmonary infection	nonmalignant	Pleural effusion	male	75	1351	8	0.6	1343	6000	0.91	26.69	173	13.8
236	pulmonary infection	nonmalignant	Pleural effusion	male	66	1587	2	0.1	1585	21000	0.2	47.14	2126	8.3
237	pulmonary infection	nonmalignant	pericardial effusion	male	72	4496	100	2.3	4396	227000	0.65	378.4	439	9.9
238	liver cirrhosis/liver failure	nonmalignant	Ascites	female	75	409	25	6.5	384	18000	0.8	15.8	55	2.7
239	lymphoma	malignant	Pleural effusion	male	69	1461	6	0.4	1455	2000	4.07	44.06	582	7.3
240	lymphoma	malignant	Ascites	male	52	357	8	2.3	349	2000	0.2	11.39	60	8.3
241	cardiac dysfunction	nonmalignant	Pleural effusion	male	73	2444	12	0.5	2432	6000	0.84	17.6	294	7.6
242	lung cancer	malignant	Pleural effusion	male	51	1644	1103	203.9	541	5000	275.7	500	1899	8.8
243	cardiac dysfunction	nonmalignant	Pleural effusion	male	76	2048	214	11.7	1834	36000	0.33	22.84	405	10.4
244	colon cancer	malignant	Ascites	male	61	65981	671	1	65310	76000	35.6		7365	11.2
245	lung cancer	malignant	Pleural effusion	female	56	154	3	2	151	1000	3.26	9.6	491	1.7
246	pulmonary infection	nonmalignant	Pleural effusion	male	88	116	3	2.7	113	9000	271	29.7	274	14.2
247	pulmonary infection	nonmalignant	Pleural effusion	male	72	430	19	4.6	411	2000	1.21	>500.000	501	14.2
248	pulmonary infection	nonmalignant	Pleural effusion	male	52	697	4	0.6	693	45000	72.07	18.44	667	11.4
249	cardiac dysfunction	nonmalignant	Pleural effusion	male	84	649	35	5.7	614	4000	0.99	4.29	112	5.5
250	pulmonary infection	nonmalignant	Pleural effusion	female	83	1112	18	1.6	1094	400	0.64	3.92	94	12.1
251	liver cirrhosis/liver failure	nonmalignant	Ascites	female	66	349	5	1.5	344	2000	2.42	38.71	87	13.6
252	cardiac dysfunction	nonmalignant	Pleural effusion	male	63	216	17	8.5	199	1000	1.3	123.4	152	11
253	esophageal cancer	malignant	Pleural effusion	male	69	808	71	9.6	737	1000	22.3		120	29.1
254	lymphoma	malignant	Pleural effusion	male	83	7581	1581	26.4	6000	13000	1.18	20.66	254	34.6
255	pulmonary infection	nonmalignant	Pleural effusion	male	66	9894	2	0	9892	4000	0.2	47.14	2126	8.3
256	pulmonary infection	nonmalignant	Pleural effusion	male	66	6193	4	0.1	6189	14000	0.2	47.14	1604	16.2
257	ovarian cancer	malignant	Pleural effusion	female	86	1385	195	16.4	1190	1000	0.47	>500.000	835	16.7
258	pancreatic cancer	malignant	Pleural effusion	male	59	1360	109	8.7	1251	400	1000	>500.000	290	21.6
259	gastric cancer	malignant	pericardial effusion	female	59	115	35	43.8	80	0	0.66	471	124	15.1
260	lung cancer	malignant	Pleural effusion	female	44	10257	1457	16.6	8800	25000	1000	262.2	366	7.5
261	lung cancer	malignant	Pleural effusion	female	77	138	16	13.1	122	119000	10.24	500	661	67.4
262	infection	nonmalignant	Pleural effusion	male	72	799	1	0.1	798	2000	0.48	46.56	991	23.1
263	liver cirrhosis/liver failure	nonmalignant	Pleural effusion	female	74	1646	337	25.7	1309	18000	3.01	37.06	88	13.2
264	lung cancer	malignant	Pleural effusion	male	74	203	6	3	197	7000	0.5	11.05	66	13.7
265	esophageal cancer	malignant	Pleural effusion	male	68	548	16	3	532	8000	3.31	84.3	383	14.8
266	liver cirrhosis/liver failure	nonmalignant	Ascites	male	71	60	5	9.1	55	400	2.05	79.37	85	7.4
267	liver cirrhosis/liver failure	nonmalignant	Ascites	male	61	665	53	8.7	612	300	2.25	10	94	20.7
268	pulmonary infection	nonmalignant	Pleural effusion	male	77	4341	105	2.5	4236	1000	2.82	143.9	290	7.8
269	liver cirrhosis/liver failure	nonmalignant	Ascites	male	42	8404	248	3	8156	18000	11.64	22.99	177	9.8
270	liver cancer	malignant	Ascites	male	71	188	23	13.9	165	300	2.75		333	19.5
271	cardiac dysfunction	nonmalignant	Pleural effusion	male	60	92	6	7	86	200	0.49	7.57	81	6.6
272	pulmonary infection	nonmalignant	Pleural effusion	male	52	192	1	0.5	191	12000	0.89	6.4	272	37.2
273	lung cancer	malignant	Pleural effusion	female	70	1393	91	7	1302	13000	44.3	28.56	244	4.1
274	pulmonary infection	nonmalignant	Pleural effusion	male	97	416	26	6.7	390	1000	0.91	26.69	172	4.6
275	cardiac dysfunction	nonmalignant	Pleural effusion	male	63	509	10	2	499	1000	0.82	36.85	154	16.6
276	gastric cancer	malignant	Ascites	male	73	631	171	37.2	460	300	5.44	19.86	131	6
277	gastric cancer	malignant	Pleural effusion	male	84	285	7	2.5	278	500	118.9	42.96	138	12.2
278	pulmonary infection	nonmalignant	Pleural effusion	male	52	77736	94	0.1	77642	187000	72.07	14.91	45	8.2
279	multiple myeloma	malignant	Pleural effusion	male	58	7795	6750	645.9	1045	103000	0.78		841	11.5
280	pulmonary infection	nonmalignant	Pleural effusion	female	74	4455	67	1.5	4388	4000	3.05	9.8	137	13.4
281	pulmonary infection	nonmalignant	Pleural effusion	male	46	3593	33	0.9	3560	58000	1.28	24.05	221	20.9
282	lung cancer	malignant	Pleural effusion	female	63	768	193	33.6	575	41000	4.56	196.3	226	13.3
283	liver cirrhosis/liver failure	nonmalignant	Ascites	male	58	414	10	2.5	404	200	0.2	47.14	124	9.6
284	pulmonary infection	nonmalignant	Pleural effusion	male	69	62457	123	0.2	62334	40000	0.2	0.41	3696	25.1
285	lung cancer	malignant	pericardial effusion	male	56	728	6	0.8	722	99000	66.24	236.6	1023	3.7
286	pulmonary infection	nonmalignant	Pleural effusion	male	62	829	80	10.7	749	7000	7.93	35.13	372	36.4
287	pulmonary infection	nonmalignant	Pleural effusion	female	74	16	1	6.7	15	200	0.65	378.4	132	7.1
288	liver cirrhosis/liver failure	nonmalignant	Pleural effusion	female	74	176	31	21.4	145	6000	271	29.7	100	12.7
289	liver cirrhosis/liver failure	nonmalignant	Ascites	male	61	290	41	16.5	249	1000	1.21	101.3	56	19.3
290	liver cirrhosis/liver failure	nonmalignant	Ascites	male	58	162	12	8	150	6000	72.07	12.33	299	26.9
291	lung cancer	malignant	Pleural effusion	female	82	1123	138	14	985	11000	647.4	12.15	186	8.8
292	liver cirrhosis/liver failure	nonmalignant	Ascites	male	58	492	169	52.3	323	1000	0.64	3.92	125	6.2
293	liver cirrhosis/liver failure	nonmalignant	Ascites	male	42	1546	19	1.2	1527	35000	0.2	47.14	228	23.7
294	pulmonary infection	nonmalignant	Pleural effusion	female	64	3229	2	0.1	3227	9000	0.2	47.14	713	10.9
295	pulmonary infection	nonmalignant	Pleural effusion	male	77	299	65	27.8	234	2000	1.55	13.67	236	26.9
296	gastric cancer	malignant	Ascites	male	76	1299	65	5.3	1234	60000	1000	71.18	302	26.9
297	gastric cancer	malignant	Ascites	female	38	678	48	7.6	630	2000	36.98	98.6	197	13.8
298	infection	nonmalignant	Ascites	male	66	342	9	2.7	333	14000	1.2	13.14	260	8.3
299	pulmonary infection	nonmalignant	Pleural effusion	male	66	4159	36	0.9	4123	2000	0.29	14.03	184	9.9
300	gastric cancer	malignant	Pleural effusion	female	78	2075	92	4.6	1983	3000	22.67	112.6	567	2.7
301	lung cancer	malignant	Pleural effusion	female	70	1841	47	2.6	1794	7000	1.01	181.4	264	7.3
302	lung cancer	malignant	Pleural effusion	male	83	1417	18	1.3	1399	27000	23.45	98.52	151	8.3
303	lung cancer	malignant	Pleural effusion	female	70	2416	169	7.5	2247	4000	511.4	101.4	217	7.6
304	gastric cancer	malignant	Pleural effusion	female	78	28887	1815	6.7	27072	68000	22.67	112.6	474	8.8
305	liver cirrhosis/liver failure	nonmalignant	Ascites	female	78	200	14	7.5	186	300	2.82	143.9	72	10.4
306	lymphoma	malignant	Ascites	female	76	402	32	8.6	370	1000	0.91	20.8	1182	11.2
307	gastric cancer	malignant	Ascites	male	55	735	87	13.4	648	28000	125.9	11.2	199	1.7
308	ovarian cancer	malignant	Ascites	female	69	2477	937	60.8	1540	7000	1.22	12.73	320	14.2
309	ovarian cancer	malignant	Ascites	female	72	1083	25	2.4	1058	2000	16.8		2291	14.2
310	pulmonary infection	nonmalignant	Pleural effusion	female	85	619	3	0.5	616	117000	2.63	13.23	717	11.4
311	breast cancer	malignant	Pleural effusion	female	57	16000	9318	139.4	6682	3069000	137.1	>500.000	2802	5.5
312	pulmonary infection	nonmalignant	Pleural effusion	male	74	577	1	0.2	576	126000	0.79	13.26	637	12.1
313	breast cancer	malignant	Pleural effusion	female	57	353	118	50.2	235	19000	137.1	>500.000	333	13.6
314	pulmonary infection	nonmalignant	Pleural effusion	female	82	1113	23	2.1	1090	1000	1.53	54.2	140	11
315	lung cancer	malignant	Pleural effusion	female	83	579	62	12	517	8000	1000	44.63	995	29.1
316	liver cirrhosis/liver failure	nonmalignant	Ascites	male	60	1197	22	1.9	1175	12000	0.2	34.17	172	34.6
317	infection	nonmalignant	Pleural effusion	male	66	5	0	0	5	0	0.2	500	1984	8.3
318	lung cancer	malignant	Pleural effusion	male	67	2241	224	11.1	2017	1000	1000	372.2	261	16.2
319	pulmonary infection	nonmalignant	Pleural effusion	female	78	129	9	7.5	120	2000	1.33	28.36	145	16.7
320	lung cancer	malignant	Pleural effusion	female	71	838	42	5.3	796	248000	59.84	500	1416	21.6
321	lung cancer	malignant	Pleural effusion	male	64	4677	277	6.3	4400	9000	3.13	397.2	369	15.1
322	lung cancer	malignant	Pleural effusion	female	76	18	1	6.3	17	0	1.77	11.32	183	7.5
323	lung cancer	malignant	Pleural effusion	female	66	1169	13	1.1	1156	31000	0.39	36.26	274	67.4
324	pulmonary infection	nonmalignant	Pleural effusion	female	73	977	41	4.4	936	44000	0.89	66.4	149	23.1
325	pulmonary infection	nonmalignant	Pleural effusion	female	78	1951	5	0.3	1946	754000	1.33	28.36	3221	13.2
326	ovarian cancer	malignant	Ascites	female	66	561	29	5.5	532	44000	1.6	265	694	13.7
327	lung cancer	malignant	Pleural effusion	female	55	4285	241	6	4044	9000	1000	87.52	293	14.8
328	ovarian cancer	malignant	Ascites	female	62	1154	52	4.7	1102	9000	45.6		1157	7.4
329	lung cancer	malignant	Pleural effusion	male	70	915	210	29.8	705	2000	18.7	16.03	164	20.7
330	lung cancer	malignant	Pleural effusion	female	76	1030	19	1.9	1011	148000	298.6	15.71	477	7.8
331	pulmonary infection	nonmalignant	Pleural effusion	female	85	1738	151	9.5	1587	3000	2.63	13.23	140	9.8
332	gastric cancer	malignant	Pleural effusion	male	73	455	23	5.3	432	1000	20.78	9.88	510	19.5
333	pancreatic cancer	malignant	Ascites	female	81	637	88	16	549	0	1.36		580	6.6
334	gastric cancer	malignant	Ascites	male	76	145	52	55.9	93	0	102.3	50.2	135	37.2
335	pulmonary infection	nonmalignant	Pleural effusion	male	57	66	3	4.8	63	0	0.2	35.64	73	4.1
336	pulmonary infection	nonmalignant	Pleural effusion	male	83	2187	16	0.7	2171	6000	0.91	15.28	368	4.6
337	pulmonary infection	nonmalignant	Pleural effusion	male	79	3928	26	0.7	3902	2000	2.03	4.96	210	16.6
338	breast cancer	malignant	Pleural effusion	female	59	544	37	7.3	507	1527000	28.45	>500.000	1938	14.2
339	pulmonary infection	nonmalignant	Pleural effusion	female	66	1692	63	3.9	1629	1000	1.58	22.87	247	3.9
340	pulmonary infection	nonmalignant	Pleural effusion	male	59	1155	0	0	1155	2000	0.68	157.4	2611	6.3
341	lung cancer	malignant	Pleural effusion	male	82	902	63	7.5	839	214000	1000	85.26	527	10.4
342	lung cancer	malignant	pericardial effusion	female	66	314	70	28.7	244	331000	113.1	500	769	9.1
343	liver cancer	malignant	Pleural effusion	male	72	859	91	11.8	768	32000	3.03		193	3.9
344	lung cancer	malignant	Pleural effusion	female	87	12678	53	0.4	12625	12000	27.76	432.1	778	13.9
345	pulmonary infection	nonmalignant	Pleural effusion	male	89	511	10	2	501	1000	1.12	8.76	83	2.2
346	lung cancer	malignant	Pleural effusion	female	72	5590	1383	32.9	4207	450000	5.4	487.3	549	15
347	pulmonary infection	nonmalignant	Pleural effusion	male	61	11650	1	0	11649	11000	1.23	98.27	1103	11.9
348	lung cancer	malignant	pericardial effusion	female	55	117	2	1.7	115	14000	31.83	39.97	374	6.6
349	lung cancer	malignant	Pleural effusion	male	78	244	43	21.4	201	0	626.8	37.6	103	5.8
350	lung cancer	malignant	Pleural effusion	male	72	15307	54	3.5	15253	3000	14.56	3.84	134	13
351	pulmonary infection	nonmalignant	Pleural effusion	male	73	216	3	1.4	213	110000	72.07	6.98	327	32.2
352	liver cirrhosis/liver failure	nonmalignant	Ascites	male	58	167	26	18.4	141	0	3.05	9.8	49	6.9
353	pulmonary infection	nonmalignant	Pleural effusion	male	73	194	1	0.5	193	46000	1.28	24.05	370	6.8
354	liver cirrhosis/liver failure	nonmalignant	Ascites	male	49	1302	90	7.4	1212	1000	0.2	0.41	126	2.2
355	lung cancer	malignant	Pleural effusion	male	83	4361	1126	34.8	3235	15000	1000	317.1	1011	20.7
356	pulmonary infection	nonmalignant	Pleural effusion	male	78	3318	17	0.5	3301	26000	0.71	17.08	960	20.4
357	gastric cancer	malignant	Pleural effusion	male	41	213	21	10.9	192	0	33.5	3.33	566	11.1
358	gastric cancer	malignant	Ascites	female	52	201	10	5.2	191	2000	78.6	45.6	90	6.8
359	pulmonary infection	nonmalignant	Pleural effusion	male	65	3745	3	0.1	3742	624000	2.03	66.47	659	13.3
360	lung cancer	malignant	Pleural effusion	male	76	661	89	15.6	572	1000	6.35	23.97	99	9.7
361	pulmonary infection	nonmalignant	Pleural effusion	male	55	596	5	0.8	591	1000	1.8	12.34	201	13.9
362	lymphoma	malignant	Pleural effusion	male	67	1368	29	2.2	1339	1000	0.2	23.3	236	14.6
363	pulmonary infection	nonmalignant	Pleural effusion	female	58	109	4	3.8	105	4000	7.93	35.13	67	14.3
364	lymphoma	malignant	Pleural effusion	male	83	568	196	52.7	372	1000	0.65	9.84	386	6.4
365	lung cancer	malignant	pericardial effusion	male	68	2263	22	1	2241	0	159.7	15.27	134	10.3
366	malignant mesothelioma	malignant	Ascites	female	51	1317	479	57.2	838	1000	0.2	117.3	263	8.4
367	lung cancer	malignant	Pleural effusion	female	68	44	1	2.3	43	0	279.6	32.21	425	8
368	pulmonary infection	nonmalignant	Pleural effusion	male	80	191	1	0.5	190	60000	1.55	13.67	216	12.1
369	lung cancer	malignant	Pleural effusion	female	60	491	26	5.6	465	14000	29.21	331.5	647	7.7
370	gastric cancer	malignant	Ascites	male	41	196	11	5.9	185	1000	4.66	27.6	687	25.7
371	pulmonary infection	nonmalignant	Pleural effusion	male	36	26788	251	0.9	26537	49000	0.29	14.03	2406	5.3
372	lymphoma	malignant	Ascites	female	73	1341	334	33.2	1007	10000	271	14.5	737	9.9
373	lung cancer	malignant	Pleural effusion	male	64	4146	285	7.4	3861	1000	2.17	40.09	174	12.9
374	pulmonary infection	nonmalignant	Pleural effusion	female	82	88	10	12.8	78	2000	2.63	13.23	130	11.1
375	pulmonary infection	nonmalignant	Pleural effusion	male	83	2510	57	23.3	2453	5000	2.32	104.8	472	7.8
376	pulmonary infection	nonmalignant	Pleural effusion	female	59	11251	2	0	11249	6000	0.79	13.26	2864	5.4
377	lung cancer	malignant	Pleural effusion	female	72	888	21	2.4	867	93000	642.4	60.27	271	10.9
378	lung cancer	malignant	Pleural effusion	female	68	137	17	14.2	120	0	315.4	16.18	318	5.5
379	lung cancer	malignant	Pleural effusion	male	58	1959	179	10.1	1780	3000	513.2	500	1968	5.2
380	lung cancer	malignant	Pleural effusion	male	71	623	71	12.9	552	1000	17.09	30.33	595	5
381	infection	nonmalignant	Pleural effusion	female	52	3982	31	0.8	3951	7000	0.77	15.64	268	9.6
382	lung cancer	malignant	Pleural effusion	female	78	1042	76	7.9	966	1000	5.47	103.2	118	5.9
383	pulmonary infection	nonmalignant	Pleural effusion	male	55	1988	6	0.3	1982	2000	1.76	15.35	319	3.5
384	liver cirrhosis/liver failure	nonmalignant	Ascites	male	49	146	13	9.8	133	0	1.53	54.2	53	4.3
385	pulmonary infection	nonmalignant	Pleural effusion	female	92	349	6	1.7	343	3000	1.33	28.36	195	66.5
386	pulmonary infection	nonmalignant	Pleural effusion	male	61	860	10	1.2	850	6000	1.33	28.36	377	2.4
387	malignant mesothelioma	malignant	Pleural effusion	female	60	1579	182	13	1397	2000	0.22	8.22	185	10.3
388	liver cancer	malignant	Ascites	female	54	1124	198	21.4	926	1000	0.66		591	7.8
389	lung cancer	malignant	Pleural effusion	female	54	1026	33	3.3	993	94000	224.1	28.18	339	12.7
390	infection	nonmalignant	Ascites	female	52	563	8	1.4	555	1000	1.31		316	13.8
391	lung cancer	malignant	Pleural effusion	male	70	649	75	13.1	574	0	26.2	13.27	89	5.9
392	lung cancer	malignant	Pleural effusion	male	61	2288	379	19.9	1909	5000	3.98	32.63	183	5.4
393	lung cancer	malignant	Pleural effusion	female	83	3010	320	11.9	2690	15000	1000	500	296	4.1
394	gastric cancer	malignant	Ascites	male	68	572	313	120.8	259	1000	617.6	113.3	228	27.9
395	pulmonary infection	nonmalignant	Pleural effusion	male	80	158	27	20.6	131	3000	2.63	13.23	193	14.2
396	pulmonary infection	nonmalignant	Pleural effusion	male	74	5536	101	1.9	5435	7000	1.26	22.86	305	61.1
397	lung cancer	malignant	Ascites	male	72	4799	1573	48.8	3226	8000	168	171.2	396	9.7
398	lung cancer	malignant	Pleural effusion	male	72	1339	34	2.6	1305	208000	161.6	170.5	354	9.1
399	ovarian cancer	malignant	Ascites	female	81	696	23	3.4	673	2000	1.45	30.23	188	12
400	lung cancer	malignant	Pleural effusion	male	85	1751	88	5.3	1663	8000	198.5	9.56	141	13.2
401	pulmonary infection	nonmalignant	Pleural effusion	female	67	1564	28	1.8	1536	2000	1.27	30.57	165	11.3
402	lung cancer	malignant	Pleural effusion	male	70	334	6	1.8	328	1000	7.21	146.8	266	11.5
403	lung cancer	malignant	Pleural effusion	male	64	128820	429	0.3	128391	33000	1000	500	7278	13.4
404	pulmonary infection	nonmalignant	Pleural effusion	male	90	199	9	4.7	190	7000	110.2	93.8	264	20.9
405	lung cancer	malignant	Pleural effusion	male	64	2788	261	10.3	2527	522000	83.52	500	2265	13.3
406	rectal cancer	malignant	Pleural effusion	male	92	3156	53	1.7	3103	6000	9.48	18.91	60	9.6
407	pulmonary infection	nonmalignant	Pleural effusion	male	72	1639	21	1.3	1618	2000	4.51	28.77	221	25.1
408	lung cancer	malignant	Pleural effusion	male	56	589	24	4.2	565	200	1000	74.62	193	3.7
409	liver cancer	malignant	Ascites	male	55	3108	498	19.1	2610	286000	0.57	235.6	624	36.4
410	liver cancer	malignant	Ascites	male	59	632	80	14.5	552	400	0.22	19.02	135	7.1
411	liver cirrhosis/liver failure	nonmalignant	Ascites	male	69	161	13	8.8	148	88000	0.2	17.65	54	12.7
412	liver cirrhosis/liver failure	nonmalignant	Ascites	male	51	337	22	7	315	300	0.91	15.28	62	19.3
413	gastric cancer	malignant	Ascites	male	53	181	41	29.3	140	100	140.1	117.9	126	26.9
414	pulmonary infection	nonmalignant	Pleural effusion	male	81	539	87	19.2	452	400	1.07	210.8	142	8.8
415	lung cancer	malignant	Pleural effusion	male	45	406	83	25.7	323	2000	1000	43.43	184	6.2
416	gastric cancer	malignant	Ascites	male	57	344	7	2.1	337	16000	0.76		66	23.7
417	infection	nonmalignant	Ascites	male	83	205	8	4.1	197	8000	0.98	18.05	133	10.9
418	pulmonary infection	nonmalignant	Pleural effusion	male	93	385	9	2.4	376	400	0.9	9.05	102	26.9
419	lung cancer	malignant	Pleural effusion	male	64	314	49	18.5	265	7000	169.7	296	195	26.9
420	pulmonary infection	nonmalignant	Pleural effusion	male	58	63036	96	0.2	62940	33000	0.93	10.12	13275	13.8
421	pulmonary infection	nonmalignant	Pleural effusion	male	67	401	20	5.2	381	6000	4.82	90.88	158	8.3
422	gastric cancer	malignant	Ascites	male	52	406	25	6.6	381	6000	5.79	26.83	55	9.9
423	lung cancer	malignant	Pleural effusion	male	61	968	10	1	958	1000	5.18	17.62	106	2.7
424	lung cancer	malignant	Pleural effusion	male	64	4801	65	1.4	4736	4000	1.87	178.9	500	7.3
425	lung cancer	malignant	Pleural effusion	male	59	951	17	1.8	934	14000	5.38	7.79	207	8.3
426	lung cancer	malignant	Pleural effusion	male	62	1477	32	2.2	1445	12000	1000	117.3	440	7.6
427	lung cancer	malignant	Pleural effusion	male	42	2897	510	21.4	2387	5000	1000	500	1156	8.8
428	lung cancer	malignant	Pleural effusion	female	61	936	7	0.8	929	12000	1000	7.65	192	10.4
429	lung cancer	malignant	Pleural effusion	male	64	1316	19	1.5	1297	1000	32.3	45.29	181	11.2
430	lung cancer	malignant	Pleural effusion	female	88	734	195	36.2	539	17000	758	12.9	205	1.7
431	lung cancer	malignant	Pleural effusion	female	75	306	33	12.1	273	1000	126	126.8	350	14.2
432	gastric cancer	malignant	Ascites	male	71	919	74	8.47	845	3000	1000	10.03	120	14.2
433	lung cancer	malignant	Pleural effusion	male	72	2138	602	39.2	1536	11000	72.39	7.59	6547	11.4
434	lung cancer	malignant	Pleural effusion	female	66	622	69	12.5	553	2000	47.16	322.1	655	5.5
435	lung cancer	malignant	Pleural effusion	female	60	465	38	8.9	427	27000	1000	343.3	775	12.1
436	lung cancer	malignant	Pleural effusion	male	68	630	4	0.6	626	29000	909.1	97.08	619	13.6
437	gastric cancer	malignant	Ascites	male	75	217	36	19.9	181	0	3.05		78	11
438	lung cancer	malignant	Pleural effusion	female	53	2664	587	28.3	2077	645000	72.69	14.19	1265	29.1
439	pulmonary infection	nonmalignant	Pleural effusion	female	77	413	16	4	397	2000	2.03	4.96	117	34.6
440	pulmonary infection	nonmalignant	Pleural effusion	male	63	1045	3	0.3	1042	5000	1.15	21.77	455	8.3
441	infection	nonmalignant	Pleural effusion	female	57	3178	26	0.8	3152	3000	19.6	8.94	205	16.2
442	liver cancer	malignant	Ascites	male	60	34	8	30.8	26	0	0.91		68	16.7
443	pulmonary infection	nonmalignant	Pleural effusion	male	63	4226	28	0.7	4198	28000	1.15	21.77	455	21.6
444	lung cancer	malignant	Pleural effusion	male	59	1026	27	2.7	999	1000	43.28	22.59	180	15.1
445	liver cirrhosis/liver failure	nonmalignant	Ascites	male	51	170	9	5.6	161	0	1.58	22.87	75	7.5
446	pulmonary infection	nonmalignant	Pleural effusion	male	70	939	38	4.2	901	39000	0.54	23.16	264	67.4
447	lung cancer	malignant	Pleural effusion	male	57	950	23	2.5	927	8000	1.31	8.04	171	23.1
448	lung cancer	malignant	Pleural effusion	female	82	738	124	20.2	614	4000	6.58	45.44	426	13.2
449	liver cirrhosis/liver failure	nonmalignant	Ascites	male	52	1730	16	9.4	1714	0	0.23		35	13.7
450	lung cancer	malignant	Pleural effusion	male	69	1381	78	6	1303	80000	6.46	140.8	756	14.8
451	cholangiocarcinoma	malignant	Ascites	female	71	154	12	8.5	142	0	0.74	14.34	60	7.4
452	pulmonary infection	nonmalignant	Pleural effusion	male	60	41184	18	0	41166	10000	0.81	18.13	6760	20.7
453	lung cancer	malignant	Pleural effusion	female	74	2375	476	25.1	1899	711000	3.53	75.65	636	7.8
454	lung cancer	malignant	pericardial effusion	male	30	4309	181	4.4	4128	2519000	890.1	118.1	432	9.8
455	rectal cancer	malignant	Pleural effusion	male	61	414	109	35.7	305	1000	83.04	6.18	130	19.5
456	gastric cancer	malignant	Ascites	male	72	111	4	3.7	107	1000	47.23	>500.000	54	6.6
457	lung cancer	malignant	Pleural effusion	male	68	848	68	8.7	780	2000	12.77	20.35	232	37.2
458	liver cirrhosis/liver failure	nonmalignant	Ascites	male	74	134	6	4.7	128	0	0.68	157.4	81	4.1
459	lymphoma	malignant	Pleural effusion	male	75	2063	694	50.7	1369	10000	1.21	7.66	813	4.6
460	pulmonary infection	nonmalignant	Pleural effusion	male	15	24274	45	0.2	24229	9000	0.2	16.13	7856	16.6
461	pulmonary infection	nonmalignant	Pleural effusion	male	87	294	11	3.9	283	1000	1.12	8.76	214	14.2
462	pulmonary infection	nonmalignant	Pleural effusion	male	62	291	8	2.8	283	15000	1.11	28.93	139	3.9
463	gastric cancer	malignant	Ascites	male	67	549	44	8.7	505	13000	165.8	70.85	148	6.3
464	pulmonary infection	nonmalignant	Pleural effusion	male	60	240349	1453	0.6	238896	141000	0.81	18.13	10462	10.4
465	pulmonary infection	nonmalignant	Pleural effusion	female	58	1965	48	2.5	1917	6000	1.23	98.27	303	9.1
466	lung cancer	malignant	Pleural effusion	female	62	267	22	9	245	3000	16.59	500	551	3.9
467	pulmonary infection	nonmalignant	Pleural effusion	male	57	828	1	0.1	827	12000	0.2	9.95	654	13.9
468	lung cancer	malignant	Pleural effusion	male	59	943	220	30.4	723	3000	23.08	67.27	591	2.2
469	pulmonary infection	nonmalignant	Pleural effusion	male	52	2024	8	0.4	2016	15000	2.6	14.91	587	15
470	liver cancer	malignant	Pleural effusion	male	74	286	67	30.6	219	191000	0.5	16.06	180	11.9
471	lung cancer	malignant	Pleural effusion	female	34	1591	35	2.2	1556	7000	15.17	7.73	128	6.6
472	infection	nonmalignant	Ascites	male	75	364	7	2	357	0	0.71	17.08	144	5.8
473	liver cirrhosis/liver failure	nonmalignant	Ascites	male	61	118	12	11.3	106	9000	2.03	66.47	27	13
474	pulmonary infection	nonmalignant	Pleural effusion	female	58	942	34	3.7	908	1000	1.8	56.88	185	32.2
475	pulmonary infection	nonmalignant	Pleural effusion	male	75	86843	1206	1.4	85637	17000	0.97	56.44	2727	6.9
476	pulmonary infection	nonmalignant	Pleural effusion	male	60	144481	491	0.3	143990	82000	0.81	18.13	16102	6.8
477	pulmonary infection	nonmalignant	Pleural effusion	male	62	158	23	17	135	0	0.82	40.78	144	2.2
478	liver cirrhosis/liver failure	nonmalignant	Ascites	male	76	527	43	8.9	484	99000	0.36	5.86	49	20.7
479	lung cancer	malignant	Pleural effusion	male	85	510	10	2	500	6000	1.16	47.6	175	20.4
480	esophageal cancer	malignant	Pleural effusion	female	49	192	5	2.7	187	2000	1.57	7.25	127	11.1
481	breast cancer	malignant	Ascites	female	42	166	20	13.7	146	0	2.92		95	6.8
482	lung cancer	malignant	Pleural effusion	male	68	2892	84	3	2808	4000	1.83	32.69	283	13.3
483	lung cancer	malignant	Pleural effusion	female	57	3279	31	1	3248	3000	1.09	4.7	232	9.7
484	lung cancer	malignant	Pleural effusion	male	70	620	12	2	608	14000	0.64	49.49	175	13.9
485	liver cirrhosis/liver failure	nonmalignant	Ascites	female	50	218	10	4.8	208	300	2.32	34.65	43	14.6
486	lung cancer	malignant	Pleural effusion	male	89	785	16	2.1	769	2000	850.2	42.55	560	14.3
487	bone cancer	malignant	Pleural effusion	female	62	269	22	8.9	247	2000	11.57	44.72	309	6.4
488	lung cancer	malignant	Pleural effusion	male	70	3549	16	0.5	3533	1000	1.8	62.6	351	10.3
489	lung cancer	malignant	Pleural effusion	male	73	496	9	1.8	487	1000	240.7	22.74	125	8.4
490	lung cancer	malignant	Pleural effusion	male	82	6195	384	6.6	5811	129000	101	500	3812	8
491	multiple myeloma	malignant	Pleural effusion	male	58	4324	3810	741.2	514	58000	1.22		154	12.1
492	pulmonary infection	nonmalignant	Ascites	female	76	114	3	2.7	111	400	1.76	15.35	177	7.7
493	liver cirrhosis/liver failure	nonmalignant	Ascites	male	34	261	4	1.6	257	0	0.64		79	25.7
494	gastric cancer	malignant	Ascites	female	71	470	16	3.5	454	21000	0.34		56	5.3
495	colon cancer	malignant	Ascites	male	79	84	5	6.3	79	100	40.3		78	9.9
496	gastric cancer	malignant	Ascites	male	66	1356	58	4.5	1298	2000	1.73	98	338	12.9
497	lymphoma	malignant	Pleural effusion	male	74	358	14	4.1	344	300	1.02	27.3	1403	11.1
498	esophageal cancer	malignant	Pleural effusion	male	71	2153	53	2.5	2100	14000	10.08	365.5	865	7.8
499	pulmonary infection	nonmalignant	Pleural effusion	female	69	8070	157	2	7913	5000	1.72	33.62	176	5.4
500	lung cancer	malignant	Pleural effusion	female	61	8169	166	2.1	8003	5000	32.96	49.54	443	10.9
501	gastric cancer	malignant	Ascites	female	40	219	9	4.3	210	1000	15.94	78.04	161	5.5
502	lung cancer	malignant	Pleural effusion	male	72	3479	126	3.8	3353	3000	28.85	4.03	134	5.2
503	lung cancer	malignant	Pleural effusion	male	68	967	12	1.3	955	2000	2.42	9.27	125	5
504	pulmonary infection	nonmalignant	Pleural effusion	female	58	190	14	8	176	3000	1.26	22.86	68	9.6
505	liver cancer	malignant	Ascites	female	48	33	3	10	30	100	0.75		28	5.9
506	lung cancer	malignant	Pleural effusion	male	69	554	34	6.5	520	1000	1.14	30.11	123	3.5
507	lung cancer	malignant	Pleural effusion	female	45	1494	49	3.4	1445	50000	28.9	8.94	133	4.3
508	pulmonary infection	nonmalignant	Pleural effusion	male	58	66430	433	0.7	65997	280000	0.6	44.53	2223	66.5
509	infection	nonmalignant	Ascites	male	77	193	4	2.1	189	10000	1.27	30.57	125	2.4
510	lung cancer	malignant	Pleural effusion	male	67	1953	36	1.9	1917	1000	2.02	4.21	115	10.3
511	lung cancer	malignant	Pleural effusion	female	79	539	95	21.4	444	1500	1000	21.35	202	7.8
512	colon cancer	malignant	Ascites	male	70	124	3	2.5	121	300	218.2	371.5	280	12.7
513	lung cancer	malignant	Pleural effusion	female	73	2312	56	2.5	2256	4000	9.15	354.8	486	13.8
514	pulmonary infection	nonmalignant	Pleural effusion	female	58	153	2	1.3	151	4000	11.2	93.8	68	5.9
515	pulmonary infection	nonmalignant	Pleural effusion	male	91	52	0	0	52	7000	2.23	4.82	333	5.4
516	lung cancer	malignant	Ascites	female	55	1888	380	25.2	1508	1000	31.61	40.62	189	4.1
517	cardiac dysfunction	nonmalignant	Pleural effusion	male	84	1190	57	5	1133	5000	4.51	28.77	277	27.9
518	pulmonary infection	nonmalignant	Pleural effusion	male	84	1826	11	0.6	1815	3000	1.66	13.67	238	79.7
519	pulmonary infection	nonmalignant	Pleural effusion	male	65	1021	110	12.1	911	1000	1.07	210.8	108	7.5
520	pulmonary infection	nonmalignant	Pleural effusion	male	28	6665	13	0.2	6652	12000	1.41	12.78	841	42.9
521	lymphoma	malignant	Pleural effusion	female	49	2668	15	0.6	2653	1000	0.49	3.16	248	21.6
522	infection	nonmalignant	Pleural effusion	male	75	19752	30	0.2	19722	14000	0.97	56.44	509	15.1
523	colon cancer	malignant	Ascites	male	70	307	6	2	301	200	206.3	166.6	146	7.5
524	pulmonary infection	nonmalignant	Pleural effusion	female	58	76	5	7	71	2000	0.9	9.05	78	67.4
525	gastric cancer	malignant	Ascites	female	71	1297	4	0.3	1293	4000	146.9		339	23.1
526	pulmonary infection	nonmalignant	Pleural effusion	female	40	3170	14	0.4	3156	10000	0.2	6.15	361	13.2
527	lung cancer	malignant	Pleural effusion	male	71	150	32	27.1	118	0	1000	500	307	13.7
528	pulmonary infection	nonmalignant	Pleural effusion	male	68	390	34	9.6	356	1000	0.32	8.78	95	14.8
529	pulmonary infection	nonmalignant	Pleural effusion	male	66	1318	10	0.8	1308	2000	1.28	65.11	703	7.4
530	pulmonary infection	nonmalignant	Pleural effusion	male	87	148	19	14.7	129	0	0.93	10.12	133	20.7
531	lung cancer	malignant	Pleural effusion	male	77	2000	142	7.6	1858	252000	1000	410.1	555	7.8
532	cholangiocarcinoma	malignant	Ascites	male	56	5139	440	9.4	4699	1000	0.65	446.6	399	9.8
533	pulmonary infection	nonmalignant	Pleural effusion	male	69	2768	6	0.2	2762	2000	1.04	3.14	184	19.5
534	pulmonary infection	nonmalignant	Pleural effusion	male	68	5262	26	0.5	5236	4000	4.03	42.03	446	6.6
535	breast cancer	malignant	Pleural effusion	male	94	1025	13	1.3	1012	282000	2.82		328	37.2
536	lung cancer	malignant	Pleural effusion	female	85	551	19	3.6	532	8000	65.74	35.18	283	4.1
537	pulmonary infection	nonmalignant	Pleural effusion	male	71	134	1	0.8	133	32000	0.39	41.83	562	4.6
538	pulmonary infection	nonmalignant	Pleural effusion	male	77	273	5	1.9	268	3000	29.59	51.96	517	16.6
539	pancreatic cancer	malignant	Pleural effusion	male	85	1118	38	3.5	1080	59000	14.6		325	14.2
540	lung cancer	malignant	Pleural effusion	female	83	1540	101	7	1439	8000	4.53	48.23	282	3.9
541	lung cancer	malignant	Pleural effusion	male	68	4214	154	3.8	4060	2000	1.82	8.62	169	6.3
542	lung cancer	malignant	Pleural effusion	male	73	1624	22	1.4	1602	4000	0.89	29.39	147	10.4
543	lung cancer	malignant	pericardial effusion	male	64	1446	2	0.1	1444	193000	561.6	267.5	220	9.1
544	lung cancer	malignant	Pleural effusion	male	64	1107	30	2.8	1077	9000	300	114.7	977	3.9
545	lung cancer	malignant	Pleural effusion	male	87	515	54	11.7	461	13900	130.9	42.74	208	13.9
546	lung cancer	malignant	Pleural effusion	male	69	6	1	20	5	300	55.3	126.4	278	2.2
547	pulmonary infection	nonmalignant	Ascites	male	99	373	23	6.6	350	1000	2.06	13.66	82	15
548	liver cirrhosis/liver failure	nonmalignant	Ascites	female	75	382	12	3.2	370	1900	4.82	90.88	111	11.9
549	breast cancer	malignant	Pleural effusion	female	62	2051	24	1.2	2027	1200	2.97	>500.000	464	6.6
550	colon cancer	malignant	Ascites	male	70	7191	26	0.4	7165	1000	292.1	>500.000	317	5.8
551	lung cancer	malignant	Pleural effusion	female	68	719	6	0.8	713	500	1.17	93.53	326	8.6
552	lung cancer	malignant	Pleural effusion	male	74	3610	130	3.7	3480	5000	32.84	500	484	21.6
553	pulmonary infection	nonmalignant	Pleural effusion	male	87	2476	11	0.4	2465	9000	0.5	56.41	411	15.1
554	breast cancer	malignant	Pleural effusion	female	60	80	4	5.3	76	2000	23.83	66.99	122	7.5
555	breast cancer	malignant	Pleural effusion	female	48	1065	43	4.2	1022	32000	9.35	>500.000	1844	67.4
556	pulmonary infection	nonmalignant	Pleural effusion	female	25	5027	85	1.7	4942	5000	0.49	71.74	476	23.1
557	gastric cancer	malignant	Ascites	female	71	323	114	54.5	209	1000	142.5	31.15	271	13.2
558	lung cancer	malignant	Pleural effusion	male	61	774	9	1.2	765	128000	24.68	164.4	300	13.7
559	lung cancer	malignant	Pleural effusion	female	68	1713	12	0.7	1701	4000	5.93	385	309	14.8
560	liver cirrhosis/liver failure	nonmalignant	Pleural effusion	male	66	2481	44	1.8	2437	30000	0.99		142	7.4
561	ovarian cancer	malignant	Ascites	female	75	1266	59	4.9	1207	2000	9.98		221	10.7
562	pulmonary infection	nonmalignant	Pleural effusion	female	69	337	5	1.5	332	2000	0.8	36.76	163	7.8
563	liver cancer	malignant	Ascites	male	68	1244	77	6.6	1167	27000	0.68		108	9.8
564	colon cancer	malignant	Ascites	male	70	217	1	0.5	216	300	292.1	>500.000	323	19.5
565	pulmonary infection	nonmalignant	Pleural effusion	male	68	613	7	1.2	606	1000	1.54	37.52	220	6.6
566	gastric cancer	malignant	Ascites	female	58	385	9	2.4	376	2000	297.7	11.3	411	37.2
567	pulmonary infection	nonmalignant	Pleural effusion	male	81	7583	47	0.6	7536	2000	2.58	59.59	299	4.1
568	infection	nonmalignant	Ascites	male	61	2723	15	0.6	2708	683000	1.15	21.77	1145	4.6
569	rectal cancer	malignant	Ascites	male	72	153	18	13.3	135	0	0.52	4.94	34	16.6
570	colon cancer	malignant	Ascites	male	70	626	4	0.6	622	1000	274.9	101.8	602	14.2
571	pulmonary infection	nonmalignant	Pleural effusion	female	76	1356	7	0.5	1349	279000	1.15	21.77	574	3.9
572	pulmonary infection	nonmalignant	Pleural effusion	male	71	1354	2	0.1	1352	2000	0.48	7.63	199	6.3
573	gastric cancer	malignant	Ascites	female	40	696	72	11.5	624	1000	158.2	66.5	144	10.4
574	pulmonary infection	nonmalignant	Pleural effusion	male	56	1020	3	0.3	1017	3000	2.34	26.42	1956	9.1
575	lymphoma	malignant	Pleural effusion	male	61	1316	108	9	1208	22000	2.12	33.8	392	3.9
576	liver cirrhosis/liver failure	nonmalignant	Ascites	male	69	860	5	0.6	855	3000	0.24	23.56	214	13.9
577	lung cancer	malignant	Pleural effusion	male	68	1064	194	22.3	870	27000	232.1	500	611	2.2
578	lymphoma	malignant	Pleural effusion	male	60	329	88	36.5	241	9000	3.03	19.2	558	15
579	colon cancer	malignant	Ascites	male	70	241	35	17	206	0	274.9	101.8	112	11.9
580	gastric cancer	malignant	Ascites	male	75	3863	1643	74	2220	2000	1000	155.4	232	6.6
581	lung cancer	malignant	pericardial effusion	female	68	1702	48	2.9	1654	1885000	73.44	58.91	1489	5.8
582	liver cirrhosis/liver failure	nonmalignant	Ascites	female	59	211	1	0.5	210	0	1.3		170	6
583	lung cancer	malignant	Pleural effusion	male	81	2102	425	25.3	1677	1221000	347.8	500	6588	78.9
584	lung cancer	malignant	Pleural effusion	female	68	2103	69	3.4	2034	2039000	73.44	58.91	1489	23.5
585	liver cirrhosis/liver failure	nonmalignant	Ascites	male	61	1940	2	0.1	1938	5000	0.3		75	10.5
586	lung cancer	malignant	Pleural effusion	female	52	227	20	9.7	207	1000	0.46	42.88	160	7.8
587	lymphoma	malignant	Pleural effusion	female	76	1981	116	6.2	1865	1000	0.4	4.95	281	21.6
588	lung cancer	malignant	Pleural effusion	female	55	563	1	0.2	562	2000	0.8	12.25	218	10.9
589	lung cancer	malignant	Pleural effusion	male	56	715	10	1.4	705	1000	14.97	30.25	114	16.6
590	liver cirrhosis/liver failure	nonmalignant	Ascites	male	37	77	1	1.3	76	0	1.65		51	23.6
591	liver cirrhosis/liver failure	nonmalignant	Ascites	male	52	275	14	5.4	261	1000	0.54	23.16	79	4.4
592	pulmonary infection	nonmalignant	Pleural effusion	male	67	6324	2	0	6322	3000	0.81	18.13	484	27.8
593	pulmonary infection	nonmalignant	Pleural effusion	female	84	932	18	2	914	1000	0.2	16.13	139	12.8
594	lung cancer	malignant	Ascites	male	46	100	3	3.1	97	1000	143	71.57	275	6.3
595	malignant mesothelioma	malignant	Ascites	female	51	1425	47	3.4	1378	321000	0.2	124.7	143	10.4
596	liver cirrhosis/liver failure	nonmalignant	Ascites	male	52	952	136	16.7	816	1000	1.11	28.93	182	9.1
597	pulmonary infection	nonmalignant	Pleural effusion	male	76	376	1	0.3	375	1000	47.7	319.1	380	3.9
598	pulmonary infection	nonmalignant	Pleural effusion	male	69	945	4	0.4	941	127000	0.81	18.13	877	13.9
599	trauma	nonmalignant	Pleural effusion	male	59	15744	618	4.1	15126	1606000	0.2	9.95	1000	2.2
600	lung cancer	malignant	Pleural effusion	female	66	1242	24	2	1218	3000	4.22	36.76	171	15
601	infection	nonmalignant	Pleural effusion	male	55	3145	13	0.4	3132	45000	0.88		470	11.9
602	pulmonary infection	nonmalignant	Pleural effusion	male	57	56699	7	0	56692	55000	1.39	12.78	7535	6.6
603	pancreatic cancer	malignant	Ascites	female	69	447	34	8.2	413	0	98.13		160	5.8
604	ovarian cancer	malignant	Ascites	female	53	1239	169	15.8	1070	11000	0.2		311	13
605	malignant mesothelioma	malignant	Pleural effusion	male	60	296	12	4.2	284	2000	0.75		231	32.2
606	lung cancer	malignant	Pleural effusion	male	51	4457	412	10.2	4045	46000	830.4	399.7	978	6.9
607	pulmonary infection	nonmalignant	Pleural effusion	male	92	2120	0	0	2120	1000	2.6	14.91	2300	6.8
608	infection	nonmalignant	Ascites	male	61	1205	16	1.3	1189	98000	0.81	18.13	248	2.2
609	pulmonary infection	nonmalignant	Pleural effusion	male	74	892	12	1.4	880	1000	0.71	35.11	120	20.7
610	lung cancer	malignant	Pleural effusion	male	83	1697	29	1.7	1668	29000	4.68	131.2	260	20.4
611	pulmonary infection	nonmalignant	Pleural effusion	male	66	1100	3	0.3	1097	35000	0.66	7.31	121	11.1
612	pulmonary infection	nonmalignant	Pleural effusion	male	57	12811	3	0	12808	9000	1.39	11.96	6903	6.8
613	lung cancer	malignant	Pleural effusion	female	86	2238	21	0.9	2217	18000	234.1	104.6	238	13.3
614	infection	nonmalignant	Ascites	male	70	782	3	0.4	779	50000	43.97	62.07	269	9.7
615	pulmonary infection	nonmalignant	Pleural effusion	male	74	441	8	1.8	433	405000	2.13	23.58	386	13.9
616	trauma	nonmalignant	Pleural effusion	male	66	560	106	23.3	454	6000	0.82	40.78	97	14.6
617	lymphoma	malignant	Pleural effusion	male	68	4732	40	0.9	4692	87000	1.11	13.5	277	14.3
618	lung cancer	malignant	Pleural effusion	male	71	2983	47	1.6	2936	4000	430.4	129	1138	6.4
619	colon cancer	malignant	Ascites	female	77	146	15	11.5	131	1000	508.5	44.21	78	10.3
620	lung cancer	malignant	pericardial effusion	female	68	2486	662	36.3	1824	2980000	361.8	88.22	952	8.4
621	lymphoma	malignant	Ascites	female	85	7056	597	9.2	6459	8000	3.9	5.57	139	8
622	cholangiocarcinoma	malignant	Ascites	male	78	427	6	1.4	421	0	0.22	15.62	75	12.1
623	pulmonary infection	nonmalignant	Pleural effusion	male	76	241	4	1.7	237	0	1.08	8.09	114	7.7
624	lung cancer	malignant	Pleural effusion	female	80	1789	746	71.5	1043	5000	94.35	500	396	25.7
625	liver cirrhosis/liver failure	nonmalignant	Ascites	male	81	397	16	4.2	381	0	1.72	33.62	62	5.3
626	liver cirrhosis/liver failure	nonmalignant	Ascites	male	72	249	17	7.3	232	0	0.6	44.53	78	9.9
627	ovarian cancer	malignant	Ascites	female	68	1215	246	25.4	969	2000	0.52		899	12.9
628	lung cancer	malignant	Pleural effusion	male	74	6433	57	0.9	6376	287000	2.73	119.4	3610	11.1
629	ovarian cancer	malignant	Ascites	female	60	1275	266	26.4	1009	9000	19.25		780	7.8
630	pulmonary infection	nonmalignant	Pleural effusion	male	69	10558	0	0	10558	2000	2.23	4.82	3377	5.4
631	gastric cancer	malignant	Ascites	female	56	862	26	3.1	836	1000	3.78	16.8	405	10.9
632	lung cancer	malignant	Pleural effusion	male	64	1528	27	1.8	1501	8000	192.9	110.1	172	5.5
633	gastric cancer	malignant	pericardial effusion	male	61	207	39	23.2	168	1000	1.75	66.24	275	5.2
634	esophageal cancer	malignant	Ascites	male	71	5394	1704	46.2	3690	3000	57.45	87.53	219	5
635	liver cancer	malignant	Ascites	male	76	2499	288	13	2211	1000	2.65		390	9.6
636	lymphoma	malignant	Pleural effusion	male	55	15307	2829	22.7	12478	40800	2.36	10.8	1284	5.9
637	lung cancer	malignant	Pleural effusion	female	72	66	2	3.1	64	9000	1000	500	343	3.5
638	gastric cancer	malignant	Ascites	female	56	6182	1154	23	5028	2000	127.6	56.4	405	4.3
639	lung cancer	malignant	Pleural effusion	male	76	126	2	1.6	124	59000	2.71	500	353	26.5
640	trauma	nonmalignant	Pleural effusion	female	61	131	1	0.8	130	20000	1.66	13.67	267	2.4
641	esophageal cancer	malignant	Pleural effusion	male	79	135	9	7.1	126	1000	7.55		264	10.3
642	pulmonary infection	nonmalignant	Pleural effusion	male	97	510	22	4.5	488	10000	1.41	12.78	145	7.8
643	trauma	nonmalignant	Pleural effusion	female	69	2122	25	1.2	2097	2134000	0.2	6.15	825	12.7
644	gastric cancer	malignant	Ascites	female	56	1586	891	128.2	695	1000	222.8	42.6	405	13.8
645	infection	nonmalignant	Ascites	female	83	183	4	2.2	179	20000	0.32	8.78	287	5.9
646	lung cancer	malignant	Pleural effusion	female	74	886	68	8.3	818	10000	126	126.8	386	5.4
647	liver cancer	malignant	Ascites	male	69	861	39	4.7	822	673000	20.6		166	34.1
648	pulmonary infection	nonmalignant	Pleural effusion	male	64	32	2	6.7	30	0	1.28	65.11	83	8.9
649	gastric cancer	malignant	Ascites	female	66	369	218	144.4	151	0	200.3	55.6	126	8.3
650	lung cancer	malignant	Pleural effusion	female	82	2677	949	54.9	1728	561000	194.4	16.5	362	9.9
651	pulmonary infection	nonmalignant	Pleural effusion	male	57	73	0	0	73	0	1.63	99.22	1324	31.4
652	pulmonary infection	nonmalignant	Pleural effusion	male	71	1009	6	0.6	1003	78000	0.3	222	1721	27.2
653	liver cirrhosis/liver failure	nonmalignant	Ascites	male	34	1809	16	0.9	1793	1000	1.04	3.14	295	11.1
654	lung cancer	malignant	Pleural effusion	male	39	540	14	2.7	526	0	37.16	5.82	485	5.5
655	lymphoma	malignant	Pleural effusion	female	75	7480	981	15.1	6499	16000	3.78	8.88	305	5.2
656	infection	nonmalignant	Ascites	female	92	118	1	0.9	117	300	4.03	42.03	44	1.7
657	pancreatic cancer	malignant	Ascites	male	72	250	43	20.8	207	200	3.26		46	2.7
658	pulmonary infection	nonmalignant	Pleural effusion	male	57	346	1	0.3	345	700	1.63	99.22	1212	30.7
659	infection	nonmalignant	Pleural effusion	male	58	783	14	1.8	769	200	0.64	5.49	70	4.1
660	lung cancer	malignant	Pleural effusion	male	65	219	19	9.5	200	500	755	23.6	377	7.3
661	lymphoma	malignant	Pleural effusion	male	55	44	40	6.8	4	11000	1.33	7.64	355	25
662	lung cancer	malignant	Pleural effusion	female	76	159.8	69	5.9	90.8	9000	1.44	5.02	382	8.3
663	pulmonary infection	nonmalignant	Pleural effusion	female	75	1	1	0	0	220000	8.34	19.94	3283	44.7
664	liver cancer	malignant	Ascites	male	69	18.2	13	0.3	5.2	2462000	0.66		166	19.8
665	colon cancer	malignant	Ascites	female	82	399	11	2.8	388	1000	127.6	240.3	287	7.6
666	trauma	nonmalignant	Pleural effusion	male	59	2373	13	0.6	2360	370000	0.65	23.61	508	12.6
667	trauma	nonmalignant	Pleural effusion	male	58	1485	5	0.3	1480	5000	0.82	5.9	85	11.7
668	colon cancer	malignant	Ascites	male	81	1368	132	10.7	1236	0	1.19	2.74	159	9.6
669	liver cirrhosis/liver failure	nonmalignant	Ascites	male	55	138	13	10.4	125	1000	0.39	41.83	28	3
670	pulmonary infection	nonmalignant	Ascites	female	50	4683	118	2.6	4565	5000	29.59	51.96	332	63.1
671	pulmonary infection	nonmalignant	Pleural effusion	male	76	751	8	1.1	743	0	1.08	8.09	87	29.6
672	multiple myeloma	malignant	Ascites	female	79	858	21	2.5	837	1000	0.31		239	8.8
673	gastric cancer	malignant	Ascites	male	57	126	27	27.3	99	0	57.31	33.4	234	10.4
674	pulmonary infection	nonmalignant	Pleural effusion	male	87	277	13	4.9	264	0	1.11	7.72	81	6.3
675	lung cancer	malignant	Pleural effusion	female	75	444	28	6.7	416	1000	594.8	14.43	243	11.2
676	pulmonary infection	nonmalignant	Pleural effusion	male	41	1363	7	0.5	1356	6000	0.24	0.69	541	63.9
677	gastric cancer	malignant	Ascites	male	35	169	47	38.5	122	1000	16.02	37.5	106	1.7
678	pulmonary infection	nonmalignant	Ascites	female	50	1113	50	4.7	1063	2000	2.06	13.66	203	61.3
679	pulmonary infection	nonmalignant	Pleural effusion	male	69	4	0	0	4	4000	0.5	56.41	414	11.4
680	lymphoma	malignant	Pleural effusion	male	59	17481	2812	19.2	14669	13000	1.03	5.89	1094	5.9
681	lymphoma	malignant	Pleural effusion	male	72	3056	19	0.6	3037	37000	1.25	9.77	269	13.5
682	gastric cancer	malignant	Ascites	male	52	499	17	3.5	482	2000	78.2	24.6	347	14.2
683	pulmonary infection	nonmalignant	Pleural effusion	male	68	91057	75	0.1	90982	14000	24.3	4.21	19411	226
684	lung cancer	malignant	Pleural effusion	male	70	443	49	12.4	394	0	1000	500	443	14.2
685	lung cancer	malignant	Pleural effusion	male	33	1493	21	1.4	1472	10000	2.13	29.31	316	11.4
686	cardiac dysfunction	nonmalignant	Pleural effusion	female	75	542	12	2.3	530	12000	1.15	5.11	91	11
687	pulmonary infection	nonmalignant	Pleural effusion	male	66	81737	89	0.1	81648	12000	2.44	21.35	19411	226
688	pulmonary infection	nonmalignant	Pleural effusion	female	36	710	4	0.6	706	4000	0.49	71.74	270	11.3
689	lung cancer	malignant	Pleural effusion	male	67	735	27	3.8	708	8000	228.9	43.39	167	5.5
690	pulmonary infection	nonmalignant	Pleural effusion	male	66	252812	341	0.1	252471	160000	3.65	354.8	19411	226
691	lung cancer	malignant	Pleural effusion	male	63	5977	359	6.4	5618	5000	398.4	126.2	504	12.1
692	lung cancer	malignant	Pleural effusion	male	63	4812	459	10.5	4353	4700	398.4	126.2	562	13.6
693	lung cancer	malignant	Pleural effusion	female	60	13726	76	0.6	13650	15000	41.75	71.3	370	11
694	lung cancer	malignant	Pleural effusion	male	76	1827	537	41.6	1290	75000	46.63	167.6	387	29.1
695	gastric cancer	malignant	Ascites	male	34	493	1	0.2	492	1000	55.6	353	568	34.6
696	lung cancer	malignant	Pleural effusion	female	53	632	55	9.5	577	4000	6.46	18.39	170	8.3
697	pulmonary infection	nonmalignant	Pleural effusion	male	55	1876	33	1.8	1843	2000	0.73	56.53	1111	63.9
698	lung cancer	malignant	Pleural effusion	female	69	368	6	1.7	362	400	6.95	10.22	89	5.1
699	lung cancer	malignant	Pleural effusion	male	87	4156	150	3.7	4006	27000	4.95	120.4	246	4.3
700	pulmonary infection	nonmalignant	Pleural effusion	male	70	15213	20	0.1	15193	8700	2.49	13.66	10992	115.1
701	pulmonary infection	nonmalignant	Pleural effusion	male	86	477	32	7.2	445	400	0.46	16.41	152	5.5
702	lung cancer	malignant	Pleural effusion	male	79	2214	69	3.2	2145	139400	3.61	13.15	205	16.2
703	lung cancer	malignant	Pleural effusion	male	71	2025	17	0.8	2008	1200	430.4	129	645	16.7
704	gastric cancer	malignant	Pleural effusion	female	63	553	42	8.2	511	5000	59.2	16.65	176	26.5
705	pulmonary infection	nonmalignant	Pleural effusion	male	67	354926	146	0.2	354780	3200	0.8	36.76	>4000	12
706	pulmonary infection	nonmalignant	Pleural effusion	male	63	4192	13	0.3	4179	3200	2.39	48.19	548	66.5
707	lymphoma	malignant	Pleural effusion	female	75	15660	499	3.3	15161	13000	0.4	4.95	281	21.6
708	pulmonary infection	nonmalignant	Pleural effusion	male	51	80276	395	0.5	79881	59000	2.8	2.31	8356	115.1
709	pulmonary infection	nonmalignant	Pleural effusion	male	70	12421	1	0	12420	5000	2.49	4.21	11320	103.6
710	pulmonary infection	nonmalignant	Pleural effusion	male	52	810	0	0	810	2000	1.69	1.15	1148	39.5
711	pulmonary infection	nonmalignant	Pleural effusion	male	63	2	0	0	2	700	2.39	48.19	548	66.5
712	lung cancer	malignant	Pleural effusion	male	65	1602	16	1	1586	4000	1.89	39.9	368	15.1
713	pulmonary infection	nonmalignant	Pleural effusion	male	52	62393	11	0	62382	31000	1.69	1.15	1148	39.5
714	colon cancer	malignant	Ascites	male	64	355	14	4.1	341	305000	10.56		2218	2.4
715	trauma	nonmalignant	Pleural effusion	female	53	7362	44	0.6	7318	75000	0.41	86.44	283	11.3
716	lung cancer	malignant	Pleural effusion	female	28	1527	56	3.8	1471	3000	2.74	17.27	188	7.5
717	lung cancer	malignant	Pleural effusion	male	70	2280	331	17	1949	82000	1000	500	2910	67.4
718	lung cancer	malignant	Pleural effusion	male	66	2536	97	4	2439	4000	0.99	18.18	250	10.3
719	lung cancer	malignant	Pleural effusion	male	74	976	253	35	723	1000	2.27	92.57	964	23.1
720	lung cancer	malignant	Pleural effusion	male	50	2511	59	2.4	2452	34000	551.6	500	492	13.2
721	lung cancer	malignant	Pleural effusion	male	78	297	3	1	294	3000	0.72	64.89	1216	13.7
722	lung cancer	malignant	Pleural effusion	male	69	3634	205	6	3429	51000	1000	500	1125	14.8
723	pulmonary infection	nonmalignant	Pleural effusion	male	70	5008	1	0	5007	4000	2.49	21.35	11320	103.6
724	pulmonary infection	nonmalignant	Pleural effusion	female	57	981	117	13.5	864	3000	1.29	6.84	219	10.8
725	lung cancer	malignant	Pleural effusion	female	47	1251	194	18.4	1057	16000	1000	500	4257	7.8
726	pulmonary infection	nonmalignant	Pleural effusion	male	67	3832	37	1	3795	4000	2.74	25.44	230	18.1
727	lung cancer	malignant	Pleural effusion	male	64	380	3	0.8	377	9000	28.28	9.81	91	7.4
728	esophageal cancer	malignant	Pleural effusion	female	67	1402	42	3.1	1360	87000	1.21	42.6	731	12.7
729	lung cancer	malignant	Pleural effusion	female	73	933	4	0.4	929	12000	6.46	500	2928	20.7
730	lung cancer	malignant	Pleural effusion	female	67	568	14	2.5	554	1000	89.26	23.48	249	7.8
731	lung cancer	malignant	Pleural effusion	female	69	1136	26	2.3	1110	33000	398.9	45.78	309	9.8
732	gastric cancer	malignant	Ascites	female	45	1723	865	100.8	858	67000	1000	>500.000	1784	19.5
733	cardiac dysfunction	nonmalignant	Pleural effusion	male	53	405	40	11	365	3000	1.54	37.52	826	15.9
734	pulmonary infection	nonmalignant	Pleural effusion	male	63	145	0	0	145	1000	1.28	224.1	2428	41.8
735	lung cancer	malignant	Pleural effusion	female	60	992	83	9.1	909	1000	1000	500	521	6.6
736	liver cirrhosis/liver failure	nonmalignant	Ascites	male	57	113	7	6.6	106	0	1.05	9.04	67	10.2
737	pulmonary infection	nonmalignant	Pleural effusion	male	72	864	31	3.7	833	1000	2.58	59.59	139	10.1
738	lung cancer	malignant	Pleural effusion	female	73	871	31	3.1	840	81000	259.6	453.6	1010	37.2
739	infection	nonmalignant	Ascites	female	55	7007	7	1	7000	16000	0.48	7.63	264	4
740	liver cancer	malignant	Ascites	male	71	133	1	0.8	132	1000	0.5		117	4.1
741	pulmonary infection	nonmalignant	Pleural effusion	male	77	393	3	0.8	390	1000	47.7	319.1	464	9.4
742	lung cancer	malignant	Pleural effusion	male	92	4514	97	2.2	4417	120000	1000	500	832	13.8
743	pancreatic cancer	malignant	Pleural effusion	male	52	322	4	1.3	318	400	25.87	8.59	111	4.6
744	multiple myeloma	malignant	Pleural effusion	female	68	4935	1759	55.4	3176	25000	0.99		177	15.9
745	lung cancer	malignant	Pleural effusion	female	70	1828	26	1.4	1802	1000	1.2	2.65	230	7.7
746	lung cancer	malignant	Pleural effusion	male	56	1038	53	5.4	985	2000	14.97	30.25	114	16.6
747	pulmonary infection	nonmalignant	Pleural effusion	male	70	5008	1	0	5007	4000	2.49	71.74	11320	103.6
748	pulmonary infection	nonmalignant	Pleural effusion	female	57	981	117	13.5	864	3000	1.29	6.84	219	10.8
749	pulmonary infection	nonmalignant	Pleural effusion	male	59	1417	27	1.9	1390	8000	1.39	27.63	105	8.8
750	lung cancer	malignant	Pleural effusion	female	47	1251	194	18.4	1057	16000	1000	500	4257	5.4
751	pulmonary infection	nonmalignant	Pleural effusion	male	94	229	1	0.4	228	3000	2.88	41.64	313	13.3
752	pulmonary infection	nonmalignant	Pleural effusion	female	55	46237	195	0.4	46042	346000	0.71	10.36	13753	163.1
753	liver cirrhosis/liver failure	nonmalignant	Ascites	female	76	1094	16	1.5	1078	1000	0.66	7.31	47	8.2
754	infection	nonmalignant	Ascites	female	73	44	10	29.4	34	104000	1.39	12.58	7918	20.9
755	lung cancer	malignant	Pleural effusion	female	60	6083	2131	53.9	3952	44000	1000	435.9	647	14.2
756	liver cirrhosis/liver failure	nonmalignant	Ascites	female	70	836	80	10.6	756	300	2.13	23.58	127	6.7
757	liver cancer	malignant	Pleural effusion	male	31	1097	15	1.4	1082	1000	0.7		81	3.9
758	gastric cancer	malignant	Ascites	female	45	240	19	8.6	221	21000	2.27		137	6.3
759	lung cancer	malignant	Pleural effusion	female	74	3388	300	9.7	3088	22000	1000	9.11	146	10.4
760	infection	nonmalignant	Ascites	male	38	24211	4	0	24207	7000	1.08	8.09	4447	51.3
761	lymphoma	malignant	Pleural effusion	female	68	2451	559	29.5	1892	4000	1.58	30.34	1215	6.3
762	pulmonary infection	nonmalignant	Pleural effusion	female	48	5713	67	1.2	5646	14000	0.5	31.98	343	17.9
763	lung cancer	malignant	Pleural effusion	male	53	457	93	25.5	364	102000	1.03	5.31	1579	10.4
764	Thymic carcinoma	malignant	Pleural effusion	male	70	1951	13	0.7	1938	1000	2.46	50.1	458	9.1
765	infection	nonmalignant	Ascites	male	60	274	7	2.6	267	100	1.63	99.22	47	2.8
766	lung cancer	malignant	Pleural effusion	female	65	1434	205	16.7	1229	2000	0.98	12.15	263	19.1
767	pancreatic cancer	malignant	Ascites	male	56	170	7	4.3	163	1000	151.1	66.51	92	3.9
768	liver cirrhosis/liver failure	nonmalignant	Ascites	male	38	187	24	14.7	163	100	0.3	222	66	4.6
769	liver cirrhosis/liver failure	nonmalignant	Ascites	female	76	304	17	5.9	287	1000	1.63	99.22	86	10.5
770	pulmonary infection	nonmalignant	Pleural effusion	male	86	694	21	3.1	673	3000	2.25	12.38	163	19.8
771	pulmonary infection	nonmalignant	Pleural effusion	male	77	424	30	7.6	394	1000	8.34	19.94	464	13.9
772	pulmonary infection	nonmalignant	Pleural effusion	male	84	1606	6	0.4	1600	42000	1.08	8.09	3908	26.5
773	infection	nonmalignant	Ascites	male	60	4950	23	0.5	4927	200	1.11	7.72	47	2.8
774	infection	nonmalignant	Pleural effusion	male	13	290	14	5.1	276	1000	0.24	0.69	184	12.6
775	lung cancer	malignant	Pleural effusion	female	67	1558	80	5.4	1478	1000	1.17	24.79	248	13.9
776	pulmonary infection	nonmalignant	Pleural effusion	female	70	113	0	0	113	1000	1.13	40.72	3588	57.3
777	pulmonary infection	nonmalignant	Pleural effusion	male	42	7443	19	0.3	7424	60000	0.73	56.53	3533	7.7
778	pulmonary infection	nonmalignant	Pleural effusion	male	68	7020	50	0.7	6970	7000	2.49	64.33	3811	12.8
779	pulmonary infection	nonmalignant	Pleural effusion	male	66	55095	124	0.2	54971	191000	0.46	45.24	>4300	28.1
780	liver cirrhosis/liver failure	nonmalignant	Ascites	male	41	69	4	6.2	65	0	0.23	4.85	48	12.1
781	liver cancer	malignant	Ascites	male	78	267	9	3.5	258	1000	0.46		37	2.2
782	lung cancer	malignant	Pleural effusion	male	69	208	33	18.9	175	21000	69.69	39.97	1404	15
783	lung cancer	malignant	Pleural effusion	male	51	2526	484	23.7	2042	17000	525	77.8	193	11.9
784	liver cirrhosis/liver failure	nonmalignant	Ascites	male	71	57	9	18.8	48	3000	2.39	48.19	44	0.9
785	pulmonary infection	nonmalignant	Pleural effusion	female	65	14605	251	1.7	14354	2000	1.36	4.5	360	14.1
786	pulmonary infection	nonmalignant	Pleural effusion	male	15	418	0	0	418	7000	2.8	2.31	1768	9.4
787	pulmonary infection	nonmalignant	Pleural effusion	male	78	1147	3	0.3	1144	2000	0.62	6.71	131	20.9
788	breast cancer	malignant	Pleural effusion	female	61	149	7	4.9	142	300	12.35	27.57	150	3.9
789	liver cirrhosis/liver failure	nonmalignant	Ascites	male	40	12522	19	0.2	12503	10000	2.49	55.36	717	13.1
790	infection	nonmalignant	Ascites	female	55	1375	3	0.2	1372	0	2.39	48.19	264	4
791	liver cancer	malignant	Ascites	male	81	497	73	17.2	424	4000	0.51	10.82	142	13.9
792	pulmonary infection	nonmalignant	Pleural effusion	female	65	573	95	19.9	478	245000	1.36	4.5	360	14.1
793	infection	nonmalignant	Ascites	male	60	112	1	0.9	111	300	2.49	56.78	126	9
794	pulmonary infection	nonmalignant	Pleural effusion	female	50	96	23	31.5	73	5000	1.29	6.84	56	1.6
795	pulmonary infection	nonmalignant	Pleural effusion	male	68	8281	4	0	8277	3000	0.48	19.03	3564	66.4
796	pulmonary infection	nonmalignant	Pleural effusion	male	69	2498	11	0.4	2487	6000	1.35	8.82	254	52.4
797	liver cirrhosis/liver failure	nonmalignant	Ascites	male	38	155	33	27	122	100	2.74	25.44	57	5
798	pulmonary infection	nonmalignant	Pleural effusion	male	81	84	5	6.3	79	100	1.67	11.57	135	13.8
799	trauma	nonmalignant	Pleural effusion	female	72	512	115	29	397	400	0.73	16.9	81	10.4
800	infection	nonmalignant	Pleural effusion	male	53	405	40	11	365	3000	1.28	224.1	381	9.6
801	lung cancer	malignant	pericardial effusion	female	60	992	83	9.1	909	1000	1000	500	521	6.6
802	liver cirrhosis/liver failure	nonmalignant	Ascites	female	37	256	23	9.9	233	9000	2.49	45.12	271	12.1
803	lymphoma	malignant	Pleural effusion	male	36	11459	1219	11.9	10240	10000	1.88	10.46	＞4000	2.2
804	pulmonary infection	nonmalignant	Pleural effusion	male	84	26411	132	0.5	26279	89000	1.29	6.84	23456	15
805	pancreatic cancer	malignant	Ascites	female	70	78	2	2.6	76	0	8.47	5.7	212	5.8
806	infection	nonmalignant	Pleural effusion	male	44	230	1	0.4	229	1000	0.32	20.43	119	12.3
807	lung cancer	malignant	Pleural effusion	female	77	30	0	0	30	0	3.34	374.9	114	15
808	infection	nonmalignant	Ascites	male	56	25487	997	4.1	24490	162000	2.88	41.64	683	4.4
809	pulmonary infection	nonmalignant	Ascites	male	66	815	11	1.4	804	137000	0.5	31.98	145	34.3
810	lung cancer	malignant	Pleural effusion	female	68	2576	542	26.6	2034	12000	83.83	500	7208	13
811	lung cancer	malignant	Ascites	female	49	131	7	5.6	124	1000	205.6	126.7	321	11.9
812	infection	nonmalignant	Ascites	male	44	8702	1	0	8701	92000	1.6		4258	87.2
813	pulmonary infection	nonmalignant	Pleural effusion	female	44	336	36	12	300	5000	0.92	4.31	110	6.9
814	pulmonary infection	nonmalignant	Pleural effusion	male	80	46	7	17.9	39	0	2.25	12.38	133	6.4
815	multiple myeloma	malignant	Ascites	female	70	462	32	7.4	430	200	0.29	9.5	92	6.6
816	lung cancer	malignant	Pleural effusion	male	63	1221	5	0.4	1216	85000	79.87	500	3569	32.2
817	infection	nonmalignant	Ascites	male	38	2540	0	0	2540	0	1.13	40.72	117	1.7
818	lung cancer	malignant	Pleural effusion	male	64	1143	37	3.3	1106	27000	3.9	500	617	5.8
819	lung cancer	malignant	Pleural effusion	male	64	538	26	5.1	512	58000	3.9	500	617	13
820	liver cirrhosis/liver failure	nonmalignant	Pleural effusion	female	76	37	4	12.1	33	1000	1.36	4.5	47	12.2
821	colon cancer	malignant	Pleural effusion	male	89	292	20	7.4	272	200	375.9	208.9	212	32.2
822	pulmonary infection	nonmalignant	Pleural effusion	female	61	3600	11	0.3	3589	1000	0.62	66.7	758	11.7
823	狼疮性肾炎	nonmalignant	Ascites	female	23	62	9	17	53	0	2.33		53	4.1
824	狼疮性肾炎	nonmalignant	Ascites	female	58	12	0	0	12	0	1.65		205	8.6
825	pulmonary infection	nonmalignant	Ascites	male	66	175977	370	0.2	175607	650000	1.36	104.5	45810	11.5
826	gastric cancer	malignant	Ascites	male	59	326	15	4.8	311	1000	1000	17.13	132	6.9
827	lung cancer	malignant	Pleural effusion	male	86	660	7	1.1	653	4000	2.41	13.7	335	6.8
828	infection	nonmalignant	Ascites	male	59	2950	96	3.4	2854	1000	0.44		137	5.6
829	infection	nonmalignant	Ascites	female	71	8679	8	0.1	8671	17000	0.48	19.03	478	8.9
830	lung cancer	malignant	Pleural effusion	male	68	244	1	0.4	243	53000	0.78	0.91	578	21
831	lymphoma	malignant	Pleural effusion	female	69	130	34	35.4	96	1000	0.38	55.75	580	6.9
832	pulmonary infection	nonmalignant	Pleural effusion	male	68	2130	704	49.4	1426	8000	1.35	8.82	387	9
833	lung cancer	malignant	Pleural effusion	male	81	4135	483	13.2	3652	8000	76.74	500	2408	6.8
834	lung cancer	malignant	Pleural effusion	female	75	674	280	71.1	394	0	12.15	183.9	133	2.2
835	pulmonary infection	nonmalignant	Pleural effusion	male	68	521	8	1.6	513	1000	1.67	11.57	63	17
836	liver cancer	malignant	Ascites	male	78	163	16	10.9	147	1000	0.46		37	2.2
837	lung cancer	malignant	Pleural effusion	female	74	933	4	0.4	929	12000	6.46	500	2928	20.7
838	pulmonary infection	nonmalignant	Pleural effusion	male	79	84	1	1.2	83	6000	0.92	4.31	157	26
839	lung cancer	malignant	Pleural effusion	male	94	454	32	7.6	422	1000	1000	211	173	20.7
840	liver cirrhosis/liver failure	nonmalignant	Ascites	female	37	358	17	5	341	5000	2.06	9.4	271	17
841	lung cancer	malignant	Ascites	male	89	82	6	7.9	76	0	0.93	42.3	95	10.4
842	pulmonary infection	nonmalignant	Pleural effusion	male	50	14	0	0	14	0	2.06	9.4	982	14.6
843	lymphoma	malignant	Pleural effusion	male	65	3056	500	19.6	2556	49000	0.98	12.68	203	11.1
844	lung cancer	malignant	Pleural effusion	male	62	15213	784	5.4	14429	7000	0.56	9.87	粘稠	6.8
845	pulmonary infection	nonmalignant	Pleural effusion	female	61	23799	33	0.1	23766	3000	0.73	103.4	758	11.7
846	pulmonary infection	nonmalignant	Pleural effusion	female	70	1918	48	2.6	1870	3000	1.2	2.65	230	7.7
847	lung cancer	malignant	Pleural effusion	female	79	892	77	9.4	815	309000	7.26	16.5	880	13.3
848	pulmonary infection	nonmalignant	Pleural effusion	male	68	68	8	13.3	60	0	1.21	22.64	63	7.8
849	liver cirrhosis/liver failure	nonmalignant	Ascites	male	57	10373	307	3	10066	3000	0.4	21.23	131	16.5
850	pulmonary infection	nonmalignant	Pleural effusion	male	64	3959	0	0	3959	1000	0.73	103.4	3608	68.2
851	trauma	nonmalignant	Pleural effusion	male	31	1814	44	24.9	1770	650000	0.89	36.05	356	16.5
852	lung cancer	malignant	Pleural effusion	female	54	715	1	0.1	714	2000	0.68	21.98	245	9.4
853	colon cancer	malignant	Ascites	male	68	10615	8576	8000	2039	23.8	88.3		433	9.7
854	gastric cancer	malignant	Ascites	female	80	1196	738	161.1	458	1000	29.79	195.6	308	7.3
855	lung cancer	malignant	Pleural effusion	female	46	6505	651	11.1	5854	40000	414.4	42.15	511	20.4
856	liver cirrhosis/liver failure	nonmalignant	Ascites	male	54	44	6	15.8	38	0	0.25	34.6	29	1.7
857	infection	nonmalignant	pericardial effusion	male	61	10792	1	0	10791	6000	1.39	8.88	1690	12.4
858	liver cirrhosis/liver failure	nonmalignant	Ascites	male	70	175	14	8.7	161	0	1.04	12.51	89	26.1
859	trauma	nonmalignant	Pleural effusion	male	83	6431	71	1.1	6360	2816000	0.94	87.6	481	7.6
860	pulmonary infection	nonmalignant	Pleural effusion	female	70	2110	16	0.8	2094	111000	1.21	22.64	968	19.7
861	lung cancer	malignant	Pleural effusion	female	92	809	10	1.3	799	7000	5.48	4.95	103	11.1
862	lung cancer	malignant	Pleural effusion	female	81	2368	186	8.5	2182	1000	49.71	6.73	563	8.3
863	cholangiocarcinoma	malignant	Ascites	male	75	1394	95	7.3	1299	2000	34.6		138	6.8
864	lung cancer	malignant	Pleural effusion	male	75	4031	1186	41.7	2845	55000	702.1	243.3	710	13.3
865	liver cirrhosis/liver failure	nonmalignant	Ascites	male	40	52	4	8.3	48	0	1.27	3.04	114	4.6
866	infection	nonmalignant	Ascites	male	60	29281	49	0.2	29232	10000	0.21	5.94	534	5.6
867	lung cancer	malignant	Pleural effusion	female	69	772	56	7.8	716	400	6.95	10.22	187	9.7
868	cardiac dysfunction	nonmalignant	Pleural effusion	male	91	13098	237	1.8	12861	3000	2.74	40.62	578	5
869	cardiac dysfunction	nonmalignant	Pleural effusion	female	83	98	23	30.7	75	0	1.11	6.07	88	12.1
870	pulmonary infection	nonmalignant	Ascites	male	76	105	3	2.9	102	3000	1.39	6.44	247	7.2
871	pulmonary infection	nonmalignant	Pleural effusion	male	70	239	7	3	232	1000	1.45	3.26	134	8.4
872	lung cancer	malignant	Pleural effusion	male	53	5910	351	6.3	5559	3000	42.28	37.56	210	13.9
873	pulmonary infection	nonmalignant	Pleural effusion	male	71	194263	264	0.1	193999	14000	0.94	87.6	3428	6.5
874	lung cancer	malignant	Pleural effusion	male	64	5639	396	7.6	5243	174000	27.51	43.17	284	14.6
875	lung cancer	malignant	Pleural effusion	male	73	1006	40	4.1	966	52000	799.5	500	682	7.6
876	liver cirrhosis/liver failure	nonmalignant	Ascites	female	40	1808	62	3.6	1746	18000	1.95	4.44	392	6
877	pulmonary infection	nonmalignant	Pleural effusion	male	80	844	106	14.4	738	2000	1.81	6.41	113	9.5
878	liver cirrhosis/liver failure	nonmalignant	Ascites	female	53	109	5	4.8	104	0	0.57	9.75	72	5.9
879	pulmonary infection	nonmalignant	Pleural effusion	female	55	1365	43	3.3	1322	3000	1.27	3.04	173	21.5
880	ovarian cancer	malignant	Ascites	female	60	1170	280	31.5	890	1000	0.63	269.6	669	14.3
881	lung cancer	malignant	Pleural effusion	male	79	932	14	1.5	918	226000	1.57	492.6	503	6.4
882	lung cancer	malignant	Pleural effusion	male	63	422	13	3.2	409	0	2.17	41.4	211	10.3
883	infection	nonmalignant	Ascites	male	54	97	1	1	96	14000	2.49	38.81	1082	20.7
884	liver cirrhosis/liver failure	nonmalignant	Pleural effusion	female	59	394	13	3.1	381	51000	1.03	11.28	239	8.9
885	lung cancer	malignant	Pleural effusion	male	78	3304	130	4.1	3174	2000	1000	38.72	330	8.4
886	pulmonary infection	nonmalignant	Pleural effusion	female	45	346	1	0.3	345	0	0.38	24.39	216	14.8
887	pulmonary infection	nonmalignant	Pleural effusion	female	38	105	19	22.1	86	0	0.21	5.94	33	1
888	狼疮性肾炎	nonmalignant	Ascites	female	20	90	1	1.1	89	1000	1.66		96	3.5
889	pulmonary infection	nonmalignant	Pleural effusion	female	56	2620	50	1.9	2570	2000	1.45	3.26	140	27.8
890	lung cancer	malignant	Pleural effusion	female	52	1146	139	13.8	1007	1000	271.5	73.41	367	8
891	infection	nonmalignant	Ascites	female	56	1070	28	2.7	1042	2000	0.74		281	11.6
892	pulmonary infection	nonmalignant	Pleural effusion	male	49	229	10	4.6	219	0	0.89	22.04	137	9.7
893	breast cancer	malignant	Pleural effusion	female	37	1128	144	14.6	984	997000	1.47	50.22	1781	8.8
894	liver cirrhosis/liver failure	nonmalignant	Pleural effusion	male	67	83	9	12.2	74	0	0.97	25.87	85	5.6
895	ovarian cancer	malignant	Ascites	female	57	2256	124	5.8	2132	114000	0.45	376.4	1073	10.4
896	pulmonary infection	nonmalignant	Pleural effusion	male	53	708	111	18.6	597	1000	0.7	72.8	826	12
897	liver cirrhosis/liver failure	nonmalignant	Pleural effusion	male	78	469	41	9.6	428	1000	0.91	10.04	110	13.2
898	pulmonary infection	nonmalignant	Pleural effusion	male	61	2826	5	0.2	2821	2000	1.95	4.44	192	35.2
899	liver cancer	malignant	Ascites	male	50	175	11	6.7	164	4000	0.35		89	11.2
900	multiple myeloma	malignant	Ascites	male	83	2021	203	11.2	1818	7000	2.36		139	1.7
901	lymphoma	malignant	Ascites	female	43	1244	26	2.1	1218	4000	3	13.3	87	14.2
902	pulmonary infection	nonmalignant	Pleural effusion	female	81	896	71	8.6	825	4000	1.81	6.41	115	12.3
903	lung cancer	malignant	Pleural effusion	male	60	1649	205	14.2	1444	11000	479.4	48.15	778	12.1
904	breast cancer	malignant	Ascites	female	53	9128	19	0.2	9109	8000	59.66	48.9	315	7.7
905	pulmonary infection	nonmalignant	Pleural effusion	female	54	134	12	9.8	122	5000	0.57	5.78	111	7.7
906	lymphoma	malignant	Ascites	male	53	175	38	27.7	137	425000	2.24	8.96	167	14.2
907	pulmonary infection	nonmalignant	Pleural effusion	male	67	2523	30	1.2	2493	2000	1.17	25.33	222	2.8
908	lung cancer	malignant	Pleural effusion	male	70	3908	303	8.4	3605	843000	1000	53	434	25.7
909	trauma	nonmalignant	Pleural effusion	female	49	11110	37	0.3	11073	6000	1.08	12.19	784	15.2
910	pulmonary infection	nonmalignant	Pleural effusion	male	60	1935	149	8.3	1786	14000	1.03	11.28	199	10.9
911	lung cancer	malignant	Pleural effusion	female	70	576	125	27.7	451	3000	1.45	12.98	136	5.3
912	pulmonary infection	nonmalignant	Pleural effusion	male	89	175	47	36.7	128	200	0.38	24.39	115	3.7
913	gastric cancer	malignant	Ascites	male	67	422	8	1.9	414	21000	1000	202.8	496	9.9
914	lung cancer	malignant	Pleural effusion	male	87	8862	6949	363.3	1913	28000	480.5	322.2	468	11.4
915	lung cancer	malignant	Pleural effusion	male	56	1326	47	3.7	1279	10000	1000	175.3	286	12.9
916	pulmonary infection	nonmalignant	Ascites	female	31	66	2	3.1	64	0	3.98	77.6	44	6.4
917	cardiac dysfunction	nonmalignant	Pleural effusion	male	78	204	7	3.6	197	0	1.62	10.35	88	11.2
918	liver cirrhosis/liver failure	nonmalignant	Ascites	male	62	217	10	4.8	207	400	0.78	11.96	79	26.5
919	lung cancer	malignant	Ascites	female	50	975	17	1.8	958	2000	115.8	133.4	281	11.1
920	Thymic carcinoma	malignant	Pleural effusion	male	58	5708	218	4	5490	81000	9.06	97.25	2255	5.5
921	pulmonary infection	nonmalignant	Pleural effusion	male	87	413	2	0.5	411	2000	0.89	22.04	399	21.8
922	sarcoma（恶性）	malignant	Pleural effusion	male	81	561	13	2.4	548	505000	470.8	111.7	610	12.1
923	pulmonary infection	nonmalignant	Pleural effusion	male	80	2187	307	16.3	1880	1000	0.97	25.87	504	51.2
924	uterine cancer	malignant	Ascites	female	76	877	38	4.5	839	13000	5.23		3411	13.6
925	lung cancer	malignant	Pleural effusion	male	73	515	17	3.4	498	4000	29.9	162.9	1199	7.8
926	liver cancer	malignant	Ascites	female	50	116	8	7.4	108	1000	3.65		160	5.4
927	lung cancer	malignant	Pleural effusion	female	30	6715	2864	74.4	3851	6000	0.53	494.3	4105	11
928	pulmonary infection	nonmalignant	Pleural effusion	female	59	496	37	8.1	459	7000	2.37	13.59	63	4.8
929	gastric cancer	malignant	Ascites	male	67	1273	798	168	475	0	1000	>500.000	318	10.9
930	pulmonary infection	nonmalignant	Pleural effusion	male	76	2677	634	31	2043	4000	1.74	99.2	1106	51.1
931	pulmonary infection	nonmalignant	Pleural effusion	male	81	1216	42	3.6	1174	14000	0.7	12.68	144	13.4
932	pulmonary infection	nonmalignant	Pleural effusion	female	56	3943	15	0.4	3928	14000	1.17	25.33	435	27.2
933	cardiac dysfunction	nonmalignant	Pleural effusion	male	89	375	1	0.3	374	11000	0.72	2.06	244	10.7
934	pulmonary infection	nonmalignant	Pleural effusion	female	74	104	17	19.5	87	1000	0.96	23.41	535	10.4
935	infection	nonmalignant	Ascites	male	78	14139	300	2.2	13839	19000	2.1	75.52	178	1.9
936	infection	nonmalignant	Pleural effusion	female	40	135	13	10.7	122	0	0.79	5.56	140	8.3
937	lung cancer	malignant	Pleural effusion	female	39	803	48	6.4	755	0	0.22	60.15	378	5.5
938	pulmonary infection	nonmalignant	Pleural effusion	male	71	5047	69	1.4	4978	370000	1.27	3.04	411	24
939	gastric cancer	malignant	Ascites	male	60	739	63	98.3	676	1000	424.9	107.4	202	5.2
940	lung cancer	malignant	pericardial effusion	male	72	3849	23	0.6	3826	1449000	11.82	500	2070	29.1
941	lung cancer	malignant	Pleural effusion	male	80	1163	136	13.2	1027	1382000	12.66	36.3	142	14.6
942	trauma	nonmalignant	Ascites	female	54	49967	26	0.1	49941	39000	0.21	5.94	5489	3.2
943	lung cancer	malignant	Pleural effusion	female	28	933	219	30.7	714	2000	89.43	32.02	163	5
944	liver cirrhosis/liver failure	nonmalignant	Ascites	male	52	362	68	23.1	294	2000	1.45	3.26	52	3.7
945	lymphoma	malignant	Pleural effusion	female	72	12326	2697	28	9629	87000	2.45	6.83	260	8.3
946	lung cancer	malignant	Pleural effusion	male	57	304	91	42.7	213	14000	1.82	28.8	400	9.6
947	gastric cancer	malignant	Ascites	male	61	446	15	3.5	431	0	13.08	30.25	99	5.9
948	cholangiocarcinoma	malignant	Ascites	male	66	614	52	9.3	562	0	3.38	3.83	50	3.5
949	gastric cancer	malignant	Ascites	male	70	197	42	27.1	155	0	1.29	31.94	115	4.3
950	liver cirrhosis/liver failure	nonmalignant	Ascites	male	61	1597	7	0.4	1590	3000	1.13	9.9	263	15.7
951	malignant mesothelioma	malignant	Pleural effusion	female	71	9705	410	4.4	9295	8000	1.01	11.07	420	66.5
952	infection	nonmalignant	Pleural effusion	male	71	270756	863	0.3	269893	96000	1.95	4.44	2221	7.4
953	pulmonary infection	nonmalignant	Pleural effusion	female	71	374	4	1.1	370	39000	1.81	6.41	272	4.1
954	gastric cancer	malignant	Ascites	male	83	196	25	14.6	171	0	0.61	11.68	45	2.4
955	lung cancer	malignant	Pleural effusion	female	54	440	2	0.5	438	0	0.9	24.22	289	10.3
956	lung cancer	malignant	Pleural effusion	female	84	825	71	9.4	754	11000	105.9	29.35	230	7.8
957	lung cancer	malignant	Pleural effusion	male	70	1062	28	2.7	1034	7000	12.69	500	551	12.7
958	lung cancer	malignant	pericardial effusion	male	65	2972	1021	52.3	1951	616000	2.37	252.8	289	13.8
959	lung cancer	malignant	Pleural effusion	male	85	934	73	8.5	861	25000	1.91	55.53	229	16.2
960	pulmonary infection	nonmalignant	Pleural effusion	female	44	1877	351	23	1526	2000	1.08	12.19	122	7.8
961	infection	nonmalignant	Pleural effusion	male	74	647	4	0.6	643	41000	1.56	27.1	855	9.9
962	infection	nonmalignant	Ascites	male	55	558	4	0.7	554	1016000	1.88	1.51	307	7.4
963	liver cirrhosis/liver failure	nonmalignant	Ascites	male	51	109	19	21.1	90	0	0.39	8.95	64	1.2
964	lung cancer	malignant	Pleural effusion	male	83	467	110	30.8	357	7000	582	14.9	530	13.5
965	pulmonary infection	nonmalignant	Pleural effusion	male	76	1479	10	0.7	1469	4000	3.98	47.76	350	57.5
966	lung cancer	malignant	Pleural effusion	male	68	675	58	9.4	617	2000	3.31	15.65	158	5.9
967	pulmonary infection	nonmalignant	Pleural effusion	female	54	1935	4	0.2	1931	8000	1.62	10.24	949	2.3
968	liver cirrhosis/liver failure	nonmalignant	Ascites	male	82	2615	1324	102.6	1291	1000	0.86	12.26	927	99.1
969	lung cancer	malignant	Pleural effusion	female	71	1426	96	7.2	1330	8000	12.24	42.34	313	14.8
970	liver cirrhosis/liver failure	nonmalignant	Ascites	male	62	172	28	19.4	144	0	0.57	9.75	95	7
971	colon cancer	malignant	Ascites	male	78	885	107	13.8	778	1000	517.7	76.75	690	5.4
972	pulmonary infection	nonmalignant	Pleural effusion	female	40	97	0	0	97	2000	0.78	11.96	2781	11.9
973	pulmonary infection	nonmalignant	Pleural effusion	female	89	235	34	16.9	201	3000	2.37	24.7	147	15.1
974	pulmonary infection	nonmalignant	Pleural effusion	male	58	235	4	1.7	231	0	1.74	9.09	152	11.6
975	pulmonary infection	nonmalignant	Pleural effusion	male	92	1623	135	9.1	1488	114000	0.96	23.41	274	7.6
976	gastric cancer	malignant	Ascites	male	53	250	24	10.6	226	1000	351.6	102	104	4.1
977	lung cancer	malignant	Pleural effusion	female	71	1810	171	10.4	1639	7000	365.1	31.79	241	27.9
978	pulmonary infection	nonmalignant	Ascites	female	67	576	3	0.5	573	0	2.1	75.52	80	4
